# Supplementary material for: Transcriptome analysis of miRNA and mRNA in the livers of pigs with highly diverged backfat thickness
Source: Sci Rep. 2019 Nov 14;9:16740. doi: 10.1038/s41598-019-53377-x (PMC6856533; doi:10.1038/s41598-019-53377-x)
Supplement: Supplementary file 2 — Dataset [file 41598_2019_53377_MOESM2_ESM.xlsx]

## Sheet: Supplementary Table S1
Transcriptome analysis of miRNA and mRNA in the livers of pigs with highly diverged backfat thickness
Kai Xing1,2, Xitong Zhao2, Hong Ao3, Shaokang Chen4, Ting Yang2, Zhen Tan2, Yuan Wang2, Fengxia Zhang2, Yibing Liu2, HeMin Ni1, Yong Guo1*, Zhuocheng Hou2*and Chuduan Wang2*
Supplementary Table S1. The detail information of pigs
ID	body weight (kg)	backfat thickness （mm）	backfat thickness after adjust (mm）	Boar ID	Sow ID	days-old
21617	101.4	2.7	2.66633	LLNHPF710001599	LLNHPF710007908	184
14817	95.9	2.9	3.01138	LLNHPF708007239	LLNHPF708006338	196
3012	92.4	2.9	3.11346	LLNHPF409000001	LLNHPF711003406	229
10011	91.9	2.9	3.12861	LLNHPF709000253	LLNHPF108000891	213
12110	90.6	2.9	3.1687	LLNHPF711010301	LLNHPF710002730	201
19307	99	3.2	3.22913	LLNHPF710001513	LLNHPF710006568	189
20315	77.9	2.6	3.24741	LLNHPF108006224	LLNHPF710007804	179
10607	80.8	2.7	3.26561	LLNHPF409000001	LLNHPF708004018	204
18206	105.1	3.5	3.34606	LLNHPF709000024	LLNHPF109006533	187
12008	87.1	3.2	3.62143	LLNHPF711010301	LLNHPF710002730	199
23810	87	3.2	3.62513	LLNHPF409000070	LLNHPF709003588	173
10307	100.5	3.8	3.78294	LLNHPF409000001	LLNHPF709003575	224
13103	99.1	3.8	3.8311	LLNHPF711003206	LLNHPF708006384	198
14207	81.3	3.2	3.84935	LLNHPF708007239	LLNHPF707001859	192
37006	105	4.1	3.92305	LLNHPF708007240	LLNHPF707001860	153
31208	93.4	3.8	4.04057	LLNHPF710001599	LLNHPF109005690	161
14911	108.9	4.4	4.07299	LLNHPF7109000001	LLNHPF109005691	176
29611	90.3	3.8	4.1644	LLNHPF409000070	LLNHPF710002140	165
19207	96.2	4.1	4.24554	LLNHPF409000070	LLNHPF707003012	188
23613	94.2	4.1	4.32636	LLNHPF711014001	LLNHPF108006312	175
19804	84.6	3.8	4.41308	LLNHPF709000253	LLNHPF707003215	183
14906	90.9	4.1	4.46667	LLNHPF709000254	LLNHPF707003216	165
21004	100.6	4.5	4.47577	LLNHPF108006224	LLNHPF109005810	229
21005	82	3.8	4.53665	LLNHPF108006225	LLNHPF109005811	229
24212	81.8	3.8	4.54644	LLNHPF711014001	LLNHPF709000356	174
26812	81.6	3.8	4.55628	LLNHPF409000070	LLNHPF108002137	168
23709	81	3.8	4.58604	LLNHPF710006737	LLNHPF108001825	173
19309	95.5	4.4	4.58617	LLNHPF710001513	LLNHPF710006568	189
10305	88	4.1	4.59771	LLNHPF710001513	LLNHPF711006704	212
23208	94.7	4.4	4.62093	LLNHPF111010504	LLNHPF109004492	178
20010	87.5	4.1	4.62108	LLNHPF409000001	LLNHPF109003451	184
30306	87.5	4.1	4.62108	LLNHPF710001599	LLNHPF108006170	162
23106	92.5	4.4	4.71929	LLNHPF111010504	LLNHPF109006281	178
22509	78	3.8	4.74088	LLNHPF111011101	LLNHPF709002652	177
22709	98.8	4.7	4.75143	LLNHPF710001513	LLNHPF109005833	175
19713	77.6	3.8	4.76232	LLNHPF709000024	LLNHPF711018109	184
23808	91.5	4.4	4.7654	LLNHPF409000070	LLNHPF709003588	173
30211	84.5	4.1	4.76647	LLNHPF710001599	LLNHPF708001215	164
20409	91.4	4.4	4.77006	LLNHPF710006754	LLNHPF707003454	177
20709	97.8	4.7	4.79517	LLNHPF710006754	LLNHPF108001680	176
16402	90.2	4.4	4.82671	LLNHPF710006754	LLNHPF709007786	192
17507	101.6	5	4.92886	LLNHPF109003225	LLNHPF711013410	186
22608	94.3	4.7	4.95477	LLNHPF409000070	LLNHPF711017610	177
26509	80.4	4.1	4.98063	LLNHPF709000253	LLNHPF708006312	170
30706	87	4.4	4.98455	LLNHPF710001599	LLNHPF108001423	172
30708	93.6	4.7	4.98798	LLNHPF710001600	LLNHPF108001424	172
6806	93.2	4.7	5.00715	LLNHPF710006873	LLNHPF710007891	212
4202	92.3	4.7	5.05084	LLNHPF710001335	LLNHPF710001596	223
29807	84.7	4.4	5.10453	LLNHPF709000024	LLNHPF108001435	163
17506	94.7	5	5.25106	LLNHPF109003225	LLNHPF711013410	186
27907	94.4	5	5.26603	LLNHPF711003206	LLNHPF711009110	167
16305	100.2	5.3	5.29046	LLNHPF711003005	LLNHPF710007659	193
39606	86.7	4.7	5.34078	LLNHPF711003006	LLNHPF710007660	193
19504	92.8	5	5.34731	LLNHPF708007239	LLNHPF710008427	188
13603	98.9	5.3	5.35312	LLNHPF711010301	LLNHPF109005790	196
16810	103	5.6	5.45244	LLNHPF709000024	LLNHPF109004768	185
18409	90.5	5	5.46866	LLNHPF708007239	LLNHPF711012408	185
25311	90.5	5	5.46866	LLNHPF708007239	LLNHPF706001199	183
11901	96.2	5.3	5.48813	LLNHPF710006737	LLNHPF710006896	200
3008	89.8	5	5.50669	LLNHPF409000001	LLNHPF711003406	229
26505	83	4.7	5.55133	LLNHPF709000253	LLNHPF708006312	170
17707	106.7	5.9	5.56373	LLNHPF709000024	LLNHPF710006569	185
17905	100.4	5.6	5.57987	LLNHPF409000070	LLNHPF708001286	185
31107	82.4	4.7	5.58705	LLNHPF710001599	LLNHPF707003209	161
30308	91.2	5.3	5.75702	LLNHPF710001599	LLNHPF108006170	162
9904	90.3	5.3	5.80824	LLNHPF409000001	LLNHPF710007418	210
31111	90.2	5.3	5.81399	LLNHPF710001599	LLNHPF707003209	161
24609	81.3	5	6.01462	LLNHPF409000333	LLNHPF709007512	173
16906	103	6.2	6.03663	LLNHPF709000253	LLNHPF109001007	190
22307	97.2	5.9	6.05289	LLNHPF710006754	LLNHPF709009185	176
22211	102.3	6.2	6.07398	LLNHPF710001599	LLNHPF109005946	178
27009	85.7	5.3	6.08496	LLNHPF708007239	LLNHPF710008146	168
30005	85.6	5.3	6.09127	LLNHPF710001599	LLNHPF709009024	162
25902	90.8	5.6	6.10682	LLNHPF710009139	LLNHPF711011612	186
6805	101.4	6.2	6.12267	LLNHPF710006873	LLNHPF710007891	212
20912	79.5	5	6.13444	LLNHPF111010504	LLNHPF707001016	178
31005	95.3	5.9	6.16123	LLNHPF710001599	LLNHPF108000961	160
17907	110.7	6.8	6.20141	LLNHPF409000070	LLNHPF708001286	185
23614	99.8	6.2	6.21121	LLNHPF711014001	LLNHPF108006312	175
23410	99.2	6.2	6.24507	LLNHPF710001599	LLNHPF709002907	183
26908	93.2	5.9	6.28557	LLNHPF710001599	LLNHPF109006216	173
24913	87.3	5.6	6.32458	LLNHPF710001599	LLNHPF708006960	173
3610	101.2	6.4	6.33146	LLNHPF709000253	LLNHPF711003211	223
16603	107.2	6.8	6.38527	LLNHPF709000024	LLNHPF710007417	196
22510	103.4	6.8	6.59764	LLNHPF111011101	LLNHPF709002652	177
21008	92.6	6.2	6.64349	LLNHPF710001599	LLNHPF709008597	178
10406	82.2	5.6	6.67122	LLNHPF710001599	LLNHPF710007088	211
20408	96.8	6.5	6.69321	LLNHPF710006754	LLNHPF707003454	179
23511	86.5	5.9	6.71816	LLNHPF709000253	LLNHPF108000801	175
10110	111.9	7.6	6.86324	LLNHPF709000253	LLNHPF109000334	206
28907	89.1	6.2	6.87612	LLNHPF710001599	LLNHPF708000661	164
6408	96.2	6.7	6.93783	LLNHPF710001335	LLNHPF710006826	212
20608	90.2	6.4	7.02066	LLNHPF111010504	LLNHPF709004001	178
119010	104.4	7.3	7.02131	LLNHPF7108007239	LLNHPF709004002	263
17706	98.7	7	7.08306	LLNHPF709000024	LLNHPF710006569	185
17908	85.5	6.2	7.13303	LLNHPF409000070	LLNHPF708001286	185
16607	88.9	6.5	7.22329	LLNHPF709000024	LLNHPF710007417	196
20910	100	7.3	7.3	LLNHPF111010504	LLNHPF707001016	178
19407	104.2	7.6	7.32256	LLNHPF710006873	LLNHPF109001340	195
16708	96.6	7.1	7.32466	LLNHPF710006754	LLNHPF108002908	196
6808	85.7	6.4	7.34787	LLNHPF710006873	LLNHPF710007891	213
24909	89.6	6.7	7.39366	LLNHPF710001599	LLNHPF708006960	173
32510	84.3	6.5	7.57248	LLNHPF710001335	LLNHPF108000912	156
24912	104.4	7.9	7.5984	LLNHPF710001599	LLNHPF708006960	171
17604	106.6	8.2	7.73922	LLNHPF710001513	LLNHPF710002169	189
17108	97.4	7.6	7.78254	LLNHPF709000024	LLNHPF710007470	188
23407	88.2	7	7.8339	LLNHPF710001599	LLNHPF709002907	184
19502	100.3	7.9	7.87868	LLNHPF708007239	LLNHPF710008427	188
6209	104.4	8.2	7.88695	LLNHPF710006737	LLNHPF109005950	217
24802	87.3	7	7.90573	LLNHPF710006738	LLNHPF109005951	170
20800	104.1	8.5	8.19683	LLNHPF111011101	LLNHPF710003036	177
30406	91.5	7.6	8.23115	LLNHPF111011101	LLNHPF709001461	164
17206	105.6	8.8	8.37683	LLNHPF709000024	LLNHPF707003024	187
35613	75	6.5	8.39277	LLNHPF711014001	LLNHPF109001005	154
23714	88.7	7.6	8.46266	LLNHPF710006737	LLNHPF108001825	173
20811	88.5	7.6	8.47969	LLNHPF111011101	LLNHPF710003036	178
18009	95.7	8.2	8.53092	LLNHPF109003225	LLNHPF109000915	187
19612	78.8	7	8.65527	LLNHPF710001599	LLNHPF108001871	185
10108	124.8	10.6	8.66211	LLNHPF709000253	LLNHPF109000334	207
30010	82.3	7.3	8.68707	LLNHPF710001599	LLNHPF709009024	162
31210	84.3	7.6	8.85398	LLNHPF710001599	LLNHPF109005690	161
23105	77.8	7.3	9.12803	LLNHPF111010504	LLNHPF109006281	178
23412	88.4	8.2	9.15836	LLNHPF710001599	LLNHPF709002907	182
17109	104.5	9.7	9.3216	LLNHPF709000024	LLNHPF710007470	188
1904	111	10.3	9.37019	LLNHPF409000001	LLNHPF711003112	227
14909	98.2	9.4	9.55515	LLNHPF710006737	LLNHPF710002381	195
23712	88.4	8.8	9.82848	LLNHPF710006737	LLNHPF108001825	175
15805	92.7	9.4	10.0627	LLNHPF708007239	LLNHPF710007876	195
17608	113.6	11.4	10.1542	LLNHPF710001513	LLNHPF710002169	189
22511	87.4	9.7	10.9439	LLNHPF111011101	LLNHPF709002652	179
14907	95.9	11.1	11.5263	LLNHPF710006737	LLNHPF710002381	193
23301	93.4	11.4	12.1217	LLNHPF710001599	LLNHPF710006367	179

## Sheet: Supplementary Table S4
Transcriptome analysis of miRNA and mRNA in the livers of pigs with highly diverged backfat thickness
Kai Xing1,2, Xitong Zhao2, Hong Ao3, Shaokang Chen4, Ting Yang2, Zhen Tan2, Yuan Wang2, Fengxia Zhang2, Yibing Liu2, HeMin Ni1, Yong Guo1*, Zhuocheng Hou2*and Chuduan Wang2*
Supplementary Table S4. The list of DEGs between two groups
test_id	gene_ID	locus	sample_1	sample_2	value_1	value_2	log2(fold_change)	p_value	q_value	significant
XLOC_000301	LIPG	1:108638411-108667299	BFH	BFL	14.2398	5.71599	-1.31685	5e-05	0.0214373	yes
XLOC_000350	ANXA2	1:123368015-123414408	BFH	BFL	131.311	57.536	-1.19045	5e-05	0.0214373	yes
XLOC_000910	NOR-1	1:269817144-269852707	BFH	BFL	0.102544	0.83596	3.0272	0.0001	0.0358459	yes
XLOC_001134	-	1:310241039-310241573	BFH	BFL	564.818	13322.4	4.55992	5e-05	0.0214373	yes
XLOC_001694	THBS1	1:146905997-146923333	BFH	BFL	1.99829	8.17128	2.0318	5e-05	0.0214373	yes
XLOC_002984	-	1:234413283-234413434	BFH	BFL	10396.8	81565	2.97181	5e-05	0.0214373	yes
XLOC_003114	-	1:278651587-278652032	BFH	BFL	0.802343	0	#NAME?	0.0001	0.0358459	yes
XLOC_003120	-	1:278857097-278859235	BFH	BFL	1.78713	0.150219	-3.5725	5e-05	0.0214373	yes
XLOC_005031	-	11:50973478-50973787	BFH	BFL	2.61684	0	#NAME?	5e-05	0.0214373	yes
XLOC_005782	FASN	12:1023476-1034681	BFH	BFL	148.928	57.8017	-1.36543	0.0001	0.0358459	yes
XLOC_008903	-	13:84333173-84337936	BFH	BFL	1.11649	0.253664	-2.13798	5e-05	0.0214373	yes
XLOC_009025	-	13:108862113-108865348	BFH	BFL	1.13613	0.240139	-2.24219	0.00015	0.0461958	yes
XLOC_009485	S1PR3	14:883129-895602	BFH	BFL	4.65109	1.29265	-1.84724	5e-05	0.0214373	yes
XLOC_009613	ZCCHC8	14:31881607-31905601	BFH	BFL	14.081	4.85766	-1.53541	5e-05	0.0214373	yes
XLOC_009845	-	14:60362808-60377442	BFH	BFL	1.33635	4.539	1.76407	5e-05	0.0214373	yes
XLOC_009864	ACTA1	14:65236450-65239189	BFH	BFL	0	0.898483	inf	5e-05	0.0214373	yes
XLOC_010224	CKS2	14:957428-964655	BFH	BFL	7.81717	2.63977	-1.56623	5e-05	0.0214373	yes
XLOC_010732	ACTA2	14:109852734-109871621	BFH	BFL	17.9	40.3612	1.17301	0.00015	0.0461958	yes
XLOC_010918	ADAM8	14:153183590-153194302	BFH	BFL	0.299792	8.49622	4.82479	5e-05	0.0214373	yes
XLOC_011177	-	14:60384884-60385691	BFH	BFL	0	0.809389	inf	5e-05	0.0214373	yes
XLOC_011951	DES	15:134533610-134587965	BFH	BFL	5.01971	22.3357	2.15368	5e-05	0.0214373	yes
XLOC_013645	-	16:29094242-29094363	BFH	BFL	0	312.036	inf	0.00015	0.0461958	yes
XLOC_014091	MYL9	17:45264860-45272225	BFH	BFL	8.56763	19.7658	1.20604	5e-05	0.0214373	yes
XLOC_014950	FLNC	18:20855083-20884032	BFH	BFL	0.351938	3.11518	3.14592	5e-05	0.0214373	yes
XLOC_015082	GCK	18:55903101-55918196	BFH	BFL	10.2003	2.03137	-2.32809	5e-05	0.0214373	yes
XLOC_015464	-	18:11073924-11074174	BFH	BFL	20.4356	0	#NAME?	5e-05	0.0214373	yes
XLOC_015562	-	18:19001647-19008040	BFH	BFL	1.59456	0.418282	-1.93061	5e-05	0.0214373	yes
XLOC_015726	-	18:34021752-34022173	BFH	BFL	0.999724	0	#NAME?	0.00015	0.0461958	yes
XLOC_016549	CNN1	2:70536386-70544292	BFH	BFL	2.00296	12.2246	2.60958	5e-05	0.0214373	yes
XLOC_016858	GRAMD3	2:134863961-134930295	BFH	BFL	7.61748	2.46682	-1.62666	5e-05	0.0214373	yes
XLOC_018416	-	2:49345847-49346206	BFH	BFL	1.37136	0	#NAME?	0.00015	0.0461958	yes
XLOC_020246	ACTG2	3:72251855-72310387	BFH	BFL	1.97284	23.0475	3.54627	5e-05	0.0214373	yes
XLOC_020693	-	3:32726003-32726142	BFH	BFL	396.181	0	#NAME?	5e-05	0.0214373	yes
XLOC_021066	-	3:124268443-124292801	BFH	BFL	1.50356	0.3061	-2.29631	5e-05	0.0214373	yes
XLOC_022287	PHGDH	4:111436316-111468486	BFH	BFL	71.2114	29.7864	-1.25745	5e-05	0.0214373	yes
XLOC_022634	-	4:62844918-62845226	BFH	BFL	1.99967	0	#NAME?	0.0001	0.0358459	yes
XLOC_022816	-	4:96159955-96160171	BFH	BFL	10.1868	0	#NAME?	5e-05	0.0214373	yes
XLOC_022825	-	4:96310880-96317115	BFH	BFL	1.4984	0.340472	-2.13782	5e-05	0.0214373	yes
XLOC_023053	-	4:118767853-118768431	BFH	BFL	0.811472	0	#NAME?	5e-05	0.0214373	yes
XLOC_024973	CLEC18A	6:13330475-13345308	BFH	BFL	0.804326	4.46883	2.47404	0.0001	0.0358459	yes
XLOC_026901	CYP2J34	6:139902193-139929805	BFH	BFL	1.54528	7.47063	2.27336	5e-05	0.0214373	yes
XLOC_029312	-	7:100496242-100497535	BFH	BFL	0	0.918712	inf	5e-05	0.0214373	yes
XLOC_029603	-	7:21021593-21025883	BFH	BFL	0.816382	0.0729413	-3.48444	0.00015	0.0461958	yes
XLOC_029886	-	7:96763348-96763667	BFH	BFL	2.33654	0	#NAME?	5e-05	0.0214373	yes
XLOC_030962	SPP1	8:140307937-140315508	BFH	BFL	13.559	5.36239	-1.3383	5e-05	0.0214373	yes
XLOC_031173	-	8:70571393-70571532	BFH	BFL	7124.9	40657.4	2.51258	5e-05	0.0214373	yes
XLOC_032566	APOA4	9:49273814-49276432	BFH	BFL	177.444	49.8904	-1.83053	5e-05	0.0214373	yes
XLOC_032596	CD90	9:51638996-51644318	BFH	BFL	12.9209	5.27125	-1.29349	5e-05	0.0214373	yes
XLOC_033072	-	9:13396161-13396715	BFH	BFL	0.693557	0	#NAME?	0.00015	0.0461958	yes
XLOC_033496	-	9:102509899-102510297	BFH	BFL	0	1.64277	inf	0.00015	0.0461958	yes
XLOC_033753	-	GL892246.1:0-155	BFH	BFL	27217.9	67016.8	1.29997	5e-05	0.0214373	yes
XLOC_033957	-	GL892546.1:0-180	BFH	BFL	7788.53	18397.8	1.24011	0.0001	0.0358459	yes
XLOC_034199	-	GL892901.1:2-208	BFH	BFL	1027.9	5392.3	2.39121	5e-05	0.0214373	yes
XLOC_034366	ENSSSCG00000020978	GL893077.1:1132-9650	BFH	BFL	2.11848	10.5049	2.30996	5e-05	0.0214373	yes
XLOC_034367	MYH11	GL893077.1:10936-50417	BFH	BFL	3.00341	12.5175	2.05927	0.0001	0.0358459	yes
XLOC_034455	-	GL893178.1:2-243	BFH	BFL	126.543	907.852	2.84282	0.0001	0.0358459	yes
XLOC_034927	-	GL893723.1:0-320	BFH	BFL	2160.88	6699.49	1.63243	5e-05	0.0214373	yes
XLOC_035053	ENSSSCG00000008999	GL893846.2:902-9098	BFH	BFL	1.35385	139.299	6.68497	5e-05	0.0214373	yes
XLOC_035056	-	GL893849.1:7-234	BFH	BFL	681.431	2342.43	1.78137	5e-05	0.0214373	yes
XLOC_036004	ENSSSCG00000026891	GL894932.2:177280-188416	BFH	BFL	7.04327	2.21936	-1.66611	0.0001	0.0358459	yes
XLOC_036298	-	GL895363.1:419-3277	BFH	BFL	4.66161	14.9105	1.67743	0.00015	0.0461958	yes
XLOC_036301	-	GL895363.1:4006-4786	BFH	BFL	3.54565	16.0252	2.17622	5e-05	0.0214373	yes
XLOC_036427	-	GL895603.2:32523-32905	BFH	BFL	0.980953	0	#NAME?	0.0001	0.0358459	yes
XLOC_036755	-	GL896091.1:714-956	BFH	BFL	5880.26	20894.2	1.82915	5e-05	0.0214373	yes
XLOC_036886	-	GL896194.1:35878-36070	BFH	BFL	967.314	4627.55	2.25819	5e-05	0.0214373	yes
XLOC_037194	-	GL896296.2:14441-15032	BFH	BFL	160.251	737.326	2.20197	5e-05	0.0214373	yes
XLOC_037539	-	GL896441.1:646-1651	BFH	BFL	1024.83	4655.57	2.18357	5e-05	0.0214373	yes
XLOC_037711	-	GL896530.1:189-440	BFH	BFL	1473.83	8073.82	2.45369	5e-05	0.0214373	yes
XLOC_037712	-	GL896530.1:705-1370	BFH	BFL	34.5854	107.839	1.64064	5e-05	0.0214373	yes
XLOC_039783	-	X:1917554-1917662	BFH	BFL	1336.65	0	#NAME?	5e-05	0.0214373	yes
XLOC_039932	-	X:85658486-85658697	BFH	BFL	11.284	0	#NAME?	0.00015	0.0461958	yes

## Sheet: Supplementary Table S6
Transcriptome analysis of miRNA and mRNA in the livers of pigs with highly diverged backfat thickness
Kai Xing1,2, Xitong Zhao2, Hong Ao3, Shaokang Chen4, Ting Yang2, Zhen Tan2, Yuan Wang2, Fengxia Zhang2, Yibing Liu2, HeMin Ni1, Yong Guo1*, Zhuocheng Hou2*and Chuduan Wang2*
Supplementary Table S6. DEGs between pigs in each pair
paired comparison	test_id	gene	locus	sample_1	sample_2	value_1	value_2	log2(fold_change)	p_value	q_value	significant
15805 VS. 14817	XLOC_000114	VNN1	1:34520027-34545213	15805	14817	7.82972	30.0009	1.93797	5e-05	0.0109472	yes
15805 VS. 14817	XLOC_000502	SYNM	1:154019850-154047722	15805	14817	2.42843	10.1074	2.05732	5e-05	0.0109472	yes
15805 VS. 14817	XLOC_000964	ENSSSCG00000028006	1:292587266-292594194	15805	14817	1.30727	0	#NAME?	5e-05	0.0109472	yes
15805 VS. 14817	XLOC_001034	SLC25A25	1:302453221-302567491	15805	14817	47.5683	10.4204	-2.19059	5e-05	0.0109472	yes
15805 VS. 14817	XLOC_001094	FCN2	1:308197056-308203079	15805	14817	228.009	60.0932	-1.92382	0.0001	0.018078	yes
15805 VS. 14817	XLOC_001266	ENSSSCG00000004170	1:32591412-32595790	15805	14817	37.6529	11.2412	-1.74397	5e-05	0.0109472	yes
15805 VS. 14817	XLOC_001278	CTGF	1:35133812-35137139	15805	14817	10.5106	55.3262	2.39612	5e-05	0.0109472	yes
15805 VS. 14817	XLOC_001660	THBS1	1:146905997-146923333	15805	14817	4.85915	39.7257	3.0313	5e-05	0.0109472	yes
15805 VS. 14817	XLOC_001914	ENSSSCG00000005196	1:239641565-239643734	15805	14817	1.30412	0	#NAME?	5e-05	0.0109472	yes
15805 VS. 14817	XLOC_001984	TPM2	1:264127280-264135411	15805	14817	21.6252	73.5908	1.76681	0.00015	0.0257022	yes
15805 VS. 14817	XLOC_002726	-	1:271530179-271536853	15805	14817	7.88402	1.75386	-2.1684	5e-05	0.0109472	yes
15805 VS. 14817	XLOC_002961	GOLM1	10:33163994-33263579	15805	14817	18.9797	4.59173	-2.04735	5e-05	0.0109472	yes
15805 VS. 14817	XLOC_003087	PFKFB3	10:70831451-70857726	15805	14817	1.14323	4.66671	2.02928	0.00025	0.0400508	yes
15805 VS. 14817	XLOC_003104	ENSSSCG00000011148	10:72058964-72068590	15805	14817	37.5892	2.64181	-3.83072	5e-05	0.0109472	yes
15805 VS. 14817	XLOC_004265	-	11:84904157-84904836	15805	14817	1.85458	0	#NAME?	5e-05	0.0109472	yes
15805 VS. 14817	XLOC_005583	-	12:32813177-32814519	15805	14817	0	0.86052	inf	5e-05	0.0109472	yes
15805 VS. 14817	XLOC_005888	CISH_TV2	13:36354903-36359051	15805	14817	5.10588	42.1257	3.04447	0.0003	0.0465472	yes
15805 VS. 14817	XLOC_005904	-	13:37546720-37548385	15805	14817	41.012	134.066	1.70882	0.0001	0.018078	yes
15805 VS. 14817	XLOC_006427	ADAMTS1	13:200326439-200332110	15805	14817	0.696928	9.39404	3.75266	5e-05	0.0109472	yes
15805 VS. 14817	XLOC_006575	ENSSSCG00000024107	13:27049440-27051898	15805	14817	65.1261	223.71	1.78032	5e-05	0.0109472	yes
15805 VS. 14817	XLOC_007181	FILIP1L	13:168935760-168939078	15805	14817	1.66109	14.9848	3.1733	5e-05	0.0109472	yes
15805 VS. 14817	XLOC_007783	-	13:213493351-213494965	15805	14817	12.7071	0	#NAME?	5e-05	0.0109472	yes
15805 VS. 14817	XLOC_008082	-	14:51546618-51547748	15805	14817	0	686.785	inf	0.0001	0.018078	yes
15805 VS. 14817	XLOC_008091	IGLV-7,IGLV-9	14:52258910-52288129	15805	14817	46.3493	258.3	2.47843	0.00015	0.0257022	yes
15805 VS. 14817	XLOC_008186	ACTA1	14:65236450-65239189	15805	14817	0	3.31883	inf	5e-05	0.0109472	yes
15805 VS. 14817	XLOC_008312	-	14:104995429-105014397	15805	14817	9.73537	1.45769	-2.73955	0.0001	0.018078	yes
15805 VS. 14817	XLOC_008618	PALLD	14:21965289-22007114	15805	14817	6.98864	23.9639	1.77778	0.00015	0.0257022	yes
15805 VS. 14817	XLOC_008698	SDS	14:40856208-40866158	15805	14817	105.441	31.7153	-1.73318	5e-05	0.0109472	yes
15805 VS. 14817	XLOC_008771	-	14:50514629-50526344	15805	14817	7.6275	1.75129	-2.1228	0.00025	0.0400508	yes
15805 VS. 14817	XLOC_009022	ENSSSCG00000010432	14:107861266-107969314	15805	14817	1.0291	4.1769	2.02105	0.0002	0.0331176	yes
15805 VS. 14817	XLOC_009333	-	14:60376356-60377442	15805	14817	0	2.19853	inf	5e-05	0.0109472	yes
15805 VS. 14817	XLOC_009334	-	14:60377945-60379278	15805	14817	0	3.01194	inf	5e-05	0.0109472	yes
15805 VS. 14817	XLOC_009337	-	14:60384884-60385691	15805	14817	0	2.33784	inf	5e-05	0.0109472	yes
15805 VS. 14817	XLOC_009406	-	14:95651931-95655627	15805	14817	0.349217	8.83394	4.66086	5e-05	0.0109472	yes
15805 VS. 14817	XLOC_009503	-	14:146724413-146725069	15805	14817	0	2.27304	inf	0.0001	0.018078	yes
15805 VS. 14817	XLOC_009504	-	14:146725209-146726179	15805	14817	0	2.25511	inf	5e-05	0.0109472	yes
15805 VS. 14817	XLOC_009556	ENSSSCG00000028417	15:28712622-28712973	15805	14817	19.3669	0	#NAME?	5e-05	0.0109472	yes
15805 VS. 14817	XLOC_009803	ENSSSCG00000016063	15:108035419-108046663	15805	14817	1.21462	0	#NAME?	5e-05	0.0109472	yes
15805 VS. 14817	XLOC_009921	DES	15:134534142-134587352	15805	14817	7.76368	70.7114	3.18713	5e-05	0.0109472	yes
15805 VS. 14817	XLOC_010042	ENSSSCG00000016397	15:156931031-157035322	15805	14817	11.2925	0.438992	-4.68502	5e-05	0.0109472	yes
15805 VS. 14817	XLOC_010534	-	15:18465445-18466139	15805	14817	0	26.6031	inf	5e-05	0.0109472	yes
15805 VS. 14817	XLOC_010708	-	15:125155928-125157311	15805	14817	0.736282	0	#NAME?	0.0001	0.018078	yes
15805 VS. 14817	XLOC_010929	MAP1B	16:52391815-52489863	15805	14817	0.305478	2.08047	2.76777	5e-05	0.0109472	yes
15805 VS. 14817	XLOC_011418	SLC7A2	17:5632710-5730319	15805	14817	247.581	56.6646	-2.12738	5e-05	0.0109472	yes
15805 VS. 14817	XLOC_011629	MYL9	17:45264860-45272225	15805	14817	12.6155	42.7544	1.76088	0.0001	0.018078	yes
15805 VS. 14817	XLOC_011642	LBP	17:46838033-46868669	15805	14817	7.74074	293.314	5.24383	5e-05	0.0109472	yes
15805 VS. 14817	XLOC_012394	FLNC	18:20855083-20884160	15805	14817	1.36922	12.1269	3.14678	5e-05	0.0109472	yes
15805 VS. 14817	XLOC_012736	LRRN3	18:37449527-37489340	15805	14817	7.67611	1.55592	-2.30261	5e-05	0.0109472	yes
15805 VS. 14817	XLOC_012808	-	18:58124451-58133811	15805	14817	1.48274	5.67932	1.93745	5e-05	0.0109472	yes
15805 VS. 14817	XLOC_013660	CNN1	2:70536386-70544292	15805	14817	5.14386	43.8649	3.09214	5e-05	0.0109472	yes
15805 VS. 14817	XLOC_013906	RHOBTB3	2:106219589-106280142	15805	14817	19.0031	5.70752	-1.7353	0.0002	0.0331176	yes
15805 VS. 14817	XLOC_015348	-	2:12037442-12038370	15805	14817	0	0.993284	inf	0.00025	0.0400508	yes
15805 VS. 14817	XLOC_016992	ACTG2	3:72251855-72310387	15805	14817	5.82493	94.784	4.02433	5e-05	0.0109472	yes
15805 VS. 14817	XLOC_017336	-	3:17123058-17123262	15805	14817	1196.13	0	#NAME?	5e-05	0.0109472	yes
15805 VS. 14817	XLOC_017607	-	3:118588004-118588760	15805	14817	2.85941	0	#NAME?	5e-05	0.0109472	yes
15805 VS. 14817	XLOC_017623	-	3:124276384-124277285	15805	14817	1.30029	0	#NAME?	0.0001	0.018078	yes
15805 VS. 14817	XLOC_018165	HMGCS2	4:111411281-111430642	15805	14817	261.433	81.6867	-1.67827	0.0003	0.0465472	yes
15805 VS. 14817	XLOC_018465	CA3	4:56190396-56200944	15805	14817	216.353	45.1494	-2.26061	5e-05	0.0109472	yes
15805 VS. 14817	XLOC_018488	PI15	4:66776707-66802989	15805	14817	0	1.17252	inf	5e-05	0.0109472	yes
15805 VS. 14817	XLOC_018720	S100A12	4:105075279-105076728	15805	14817	0	3.58235	inf	0.0001	0.018078	yes
15805 VS. 14817	XLOC_018924	ENSSSCG00000024047	4:138672478-138675055	15805	14817	0.826047	0	#NAME?	5e-05	0.0109472	yes
15805 VS. 14817	XLOC_018974	-	4:7582738-7583110	15805	14817	0	52.9484	inf	5e-05	0.0109472	yes
15805 VS. 14817	XLOC_019000	-	4:27861090-27861233	15805	14817	0	51757.7	inf	5e-05	0.0109472	yes
15805 VS. 14817	XLOC_019124	-	4:98776415-98798818	15805	14817	2.0191	11.3661	2.49296	5e-05	0.0109472	yes
15805 VS. 14817	XLOC_019300	-	4:139979469-139980950	15805	14817	0	0.671677	inf	0.00015	0.0257022	yes
15805 VS. 14817	XLOC_019458	CH242-185F9.2	5:18317399-18319181	15805	14817	3.13015	124.734	5.31648	5e-05	0.0109472	yes
15805 VS. 14817	XLOC_019559	ENSSSCG00000000419	5:24089391-24094285	15805	14817	84.6276	3.36942	-4.65056	5e-05	0.0109472	yes
15805 VS. 14817	XLOC_019560	ENSSSCG00000000414	5:24099869-24105570	15805	14817	65.3252	8.61304	-2.92305	5e-05	0.0109472	yes
15805 VS. 14817	XLOC_020622	-	5:23266283-23267920	15805	14817	0.783696	0	#NAME?	5e-05	0.0109472	yes
15805 VS. 14817	XLOC_020634	-	5:23853991-23855370	15805	14817	0	0.635965	inf	0.0001	0.018078	yes
15805 VS. 14817	XLOC_020637	-	5:24085590-24088669	15805	14817	16.5232	1.77078	-3.22204	5e-05	0.0109472	yes
15805 VS. 14817	XLOC_020718	-	5:62980790-62981114	15805	14817	0	17.9986	inf	0.0001	0.018078	yes
15805 VS. 14817	XLOC_020777	-	5:85229381-85233663	15805	14817	16.5886	5.00979	-1.72737	5e-05	0.0109472	yes
15805 VS. 14817	XLOC_021124	CYP2B22	6:44929853-44978800	15805	14817	135.297	26.1386	-2.37188	5e-05	0.0109472	yes
15805 VS. 14817	XLOC_021317	ENSSSCG00000029500	6:54138562-54142405	15805	14817	0	1.4136	inf	5e-05	0.0109472	yes
15805 VS. 14817	XLOC_021549	NR0B2	6:77795874-77798356	15805	14817	14.0016	2.41784	-2.5338	0.00025	0.0400508	yes
15805 VS. 14817	XLOC_021756	ANKRD13C	6:132079416-132189843	15805	14817	10.031	3.34369	-1.58496	0.00015	0.0257022	yes
15805 VS. 14817	XLOC_021899	DPEP1	6:487985-493066	15805	14817	0.60616	0	#NAME?	5e-05	0.0109472	yes
15805 VS. 14817	XLOC_022160	ENSSSCG00000024627	6:45002827-45016396	15805	14817	38.1273	5.71318	-2.73846	5e-05	0.0109472	yes
15805 VS. 14817	XLOC_022784	ENSSSCG00000003824	6:139867649-139892000	15805	14817	0	0.649478	inf	5e-05	0.0109472	yes
15805 VS. 14817	XLOC_023411	ID4	7:16178088-16182991	15805	14817	3.94039	13.7015	1.79792	5e-05	0.0109472	yes
15805 VS. 14817	XLOC_024098	SLC25A47	7:128668841-128674556	15805	14817	242.362	79.6545	-1.60534	0.0001	0.018078	yes
15805 VS. 14817	XLOC_024277	SLA-1,SLA-3	7:24655719-24751891	15805	14817	919.379	243.528	-1.91657	0.0003	0.0465472	yes
15805 VS. 14817	XLOC_025051	ENSSSCG00000002626	7:134316100-134325814	15805	14817	17.878	173.645	3.27989	5e-05	0.0109472	yes
15805 VS. 14817	XLOC_025111	-	7:24636591-24637653	15805	14817	1.99109	0	#NAME?	5e-05	0.0109472	yes
15805 VS. 14817	XLOC_025354	-	7:132157639-132158689	15805	14817	0	0.906387	inf	0.0001	0.018078	yes
15805 VS. 14817	XLOC_025356	-	7:132478930-132480014	15805	14817	0	1.20217	inf	5e-05	0.0109472	yes
15805 VS. 14817	XLOC_026172	SYNPO2	8:112410802-112556794	15805	14817	2.67673	14.1064	2.3978	5e-05	0.0109472	yes
15805 VS. 14817	XLOC_026391	-	8:64377439-64377629	15805	14817	1466.97	0	#NAME?	5e-05	0.0109472	yes
15805 VS. 14817	XLOC_026409	CXCL2	8:74206842-74311988	15805	14817	3.2924	18.2882	2.4737	5e-05	0.0109472	yes
15805 VS. 14817	XLOC_026432	-	8:78353745-78355010	15805	14817	0.950487	0	#NAME?	0.0002	0.0331176	yes
15805 VS. 14817	XLOC_026710	TSKU	9:12036702-12050021	15805	14817	23.3147	107.596	2.20632	5e-05	0.0109472	yes
15805 VS. 14817	XLOC_026849	TAGLN	9:49631071-49636680	15805	14817	43.9942	193.292	2.1354	5e-05	0.0109472	yes
15805 VS. 14817	XLOC_026981	ENSSSCG00000022759	9:70062354-70078141	15805	14817	7.56322	0.960075	-2.97778	5e-05	0.0109472	yes
15805 VS. 14817	XLOC_026982	FMO2	9:70088605-70126311	15805	14817	1.35833	0	#NAME?	5e-05	0.0109472	yes
15805 VS. 14817	XLOC_027055	PON3	9:82185207-82200733	15805	14817	12.3956	72.7127	2.55238	5e-05	0.0109472	yes
15805 VS. 14817	XLOC_027621	APOA4	9:49273814-49276432	15805	14817	380.118	65.974	-2.52648	5e-05	0.0109472	yes
15805 VS. 14817	XLOC_027651	CD90	9:51638996-51644318	15805	14817	26.6841	8.685	-1.61938	0.0001	0.018078	yes
15805 VS. 14817	XLOC_028045	ENSSSCG00000015618	9:146585179-146616210	15805	14817	0.813733	5.01857	2.62465	0.0002	0.0331176	yes
15805 VS. 14817	XLOC_028201	-	9:47072130-47073460	15805	14817	0	1.53586	inf	5e-05	0.0109472	yes
15805 VS. 14817	XLOC_028379	-	9:117395492-117395635	15805	14817	0	54165	inf	5e-05	0.0109472	yes
15805 VS. 14817	XLOC_028386	-	9:126407156-126407332	15805	14817	2667.53	0	#NAME?	5e-05	0.0109472	yes
15805 VS. 14817	XLOC_028529	TCN1	GL892341.1:10858-20204	15805	14817	11.958	1.75489	-2.76852	0.0001	0.018078	yes
15805 VS. 14817	XLOC_028971	ENSSSCG00000020978	GL893077.1:1132-9650	15805	14817	5.57709	34.7255	2.63841	5e-05	0.0109472	yes
15805 VS. 14817	XLOC_028972	MYH11	GL893077.1:10936-50415	15805	14817	8.8354	46.7543	2.40373	5e-05	0.0109472	yes
15805 VS. 14817	XLOC_029047	-	GL893178.1:6-240	15805	14817	549.412	4703.9	3.0979	0.0003	0.0465472	yes
15805 VS. 14817	XLOC_029106	-	GL893221.2:22993-23845	15805	14817	0	1.68661	inf	5e-05	0.0109472	yes
15805 VS. 14817	XLOC_029226	ENSSSCG00000026062	GL893383.2:79840-132157	15805	14817	1.48291	0	#NAME?	5e-05	0.0109472	yes
15805 VS. 14817	XLOC_029433	ENSSSCG00000029399	GL893688.1:21661-31651	15805	14817	27.0386	155.616	2.52489	5e-05	0.0109472	yes
15805 VS. 14817	XLOC_029563	ENSSSCG00000008999	GL893846.2:902-9098	15805	14817	1.00367	295.991	8.20412	5e-05	0.0109472	yes
15805 VS. 14817	XLOC_030156	SERPINE1	GL894574.1:15348-23375	15805	14817	4.03531	74.8685	4.21361	5e-05	0.0109472	yes
15805 VS. 14817	XLOC_030267	-	GL894752.2:2309-4908	15805	14817	0	2.54036	inf	5e-05	0.0109472	yes
15805 VS. 14817	XLOC_030329	ENSSSCG00000027544	GL894842.1:1100-13972	15805	14817	11.1181	56.7484	2.35167	5e-05	0.0109472	yes
15805 VS. 14817	XLOC_030371	-	GL894932.2:166508-167368	15805	14817	4.49373	0	#NAME?	5e-05	0.0109472	yes
15805 VS. 14817	XLOC_030425	ENSSSCG00000027712	GL895007.2:13376-21057	15805	14817	0	0.95859	inf	5e-05	0.0109472	yes
15805 VS. 14817	XLOC_030904	ENSSSCG00000001344	GL895966.1:3555-13344	15805	14817	0.999586	0	#NAME?	5e-05	0.0109472	yes
15805 VS. 14817	XLOC_030988	-	GL896091.1:294-617	15805	14817	14.6741	709.602	5.59567	0.00015	0.0257022	yes
15805 VS. 14817	XLOC_031093	ENSSSCG00000025801	GL896193.2:13414-15623	15805	14817	3.51776	0	#NAME?	5e-05	0.0109472	yes
15805 VS. 14817	XLOC_031095	-	GL896194.1:35878-36070	15805	14817	1698.3	11485.2	2.75761	0.0001	0.018078	yes
15805 VS. 14817	XLOC_031611	ENSSSCG00000021006	GL896422.1:1239-3396	15805	14817	58.6982	12.7317	-2.20489	5e-05	0.0109472	yes
15805 VS. 14817	XLOC_031647	-	GL896441.1:647-1651	15805	14817	4326.36	18747.6	2.11548	5e-05	0.0109472	yes
15805 VS. 14817	XLOC_031788	-	GL896530.1:706-1370	15805	14817	81.9742	357.34	2.12406	0.0001	0.018078	yes
15805 VS. 14817	XLOC_031789	-	GL896530.1:2349-2817	15805	14817	79.11	283.696	1.84241	0.0001	0.018078	yes
15805 VS. 14817	XLOC_032280	-	JH118786.1:33960-36107	15805	14817	0	0.778594	inf	5e-05	0.0109472	yes
15805 VS. 14817	XLOC_032408	ENSSSCG00000024279	JH118887.1:62023-76104	15805	14817	0	3.45239	inf	5e-05	0.0109472	yes
15805 VS. 14817	XLOC_033459	ENSSSCG00000012427	X:69086890-69087469	15805	14817	4.87896	0	#NAME?	5e-05	0.0109472	yes
15805 VS. 14817	XLOC_033540	PLP1	X:98647183-98665193	15805	14817	5.40936	0.837047	-2.69208	0.0001	0.018078	yes
22511 VS. 22509	XLOC_000114	VNN1	1:34520027-34545213	22511	22509	42.6278	7.16741	-2.57227	5e-05	0.0121776	yes
22511 VS. 22509	XLOC_000125	MOXD1	1:34802961-34888799	22511	22509	25.3685	5.45798	-2.2166	5e-05	0.0121776	yes
22511 VS. 22509	XLOC_000408	ENSSSCG00000004665	1:140423060-140435915	22511	22509	37.0358	11.3853	-1.70175	0.0001	0.0207735	yes
22511 VS. 22509	XLOC_000956	ENSSSCG00000005488	1:286190550-286194344	22511	22509	81.9297	302.37	1.88386	5e-05	0.0121776	yes
22511 VS. 22509	XLOC_002401	-	1:63150424-63152507	22511	22509	0	0.569589	inf	5e-05	0.0121776	yes
22511 VS. 22509	XLOC_002659	-	1:234413283-234413434	22511	22509	43165.3	272859	2.66021	5e-05	0.0121776	yes
22511 VS. 22509	XLOC_003099	AKR1C1	10:71833195-71847919	22511	22509	670.798	28.8305	-4.54021	5e-05	0.0121776	yes
22511 VS. 22509	XLOC_003110	ENSSSCG00000029066	10:75367602-75370787	22511	22509	159.43	47.9011	-1.73479	5e-05	0.0121776	yes
22511 VS. 22509	XLOC_003617	-	10:74688520-74688672	22511	22509	16325.1	67825.9	2.05475	0.0001	0.0207735	yes
22511 VS. 22509	XLOC_004076	-	11:84300944-84303254	22511	22509	14.0987	0	#NAME?	5e-05	0.0121776	yes
22511 VS. 22509	XLOC_004077	-	11:84303524-84311991	22511	22509	4.75908	0	#NAME?	5e-05	0.0121776	yes
22511 VS. 22509	XLOC_004213	-	11:33043787-33045939	22511	22509	1.17683	0	#NAME?	5e-05	0.0121776	yes
22511 VS. 22509	XLOC_004260	-	11:84275851-84277952	22511	22509	0.923049	0	#NAME?	5e-05	0.0121776	yes
22511 VS. 22509	XLOC_004880	FASN	12:1023476-1034681	22511	22509	188.34	32.9695	-2.51414	5e-05	0.0121776	yes
22511 VS. 22509	XLOC_004936	OTOP3	12:6296146-6304646	22511	22509	8.46932	0	#NAME?	5e-05	0.0121776	yes
22511 VS. 22509	XLOC_005136	ENSSSCG00000029074	12:26470248-26477872	22511	22509	17.8206	53.0081	1.57267	0.0001	0.0207735	yes
22511 VS. 22509	XLOC_005215	ACACA	12:40194795-40367986	22511	22509	64.587	12.8732	-2.32688	0.0001	0.0207735	yes
22511 VS. 22509	XLOC_006424	-	13:198987714-198999621	22511	22509	1.55862	7.32349	2.23226	5e-05	0.0121776	yes
22511 VS. 22509	XLOC_006501	COL6A5	13:1774877-1881033	22511	22509	1.43886	6.50297	2.17617	5e-05	0.0121776	yes
22511 VS. 22509	XLOC_007531	-	13:87643157-87643349	22511	22509	681.573	0	#NAME?	5e-05	0.0121776	yes
22511 VS. 22509	XLOC_007783	-	13:213493351-213494965	22511	22509	5.24148	0	#NAME?	5e-05	0.0121776	yes
22511 VS. 22509	XLOC_008168	-	14:60362808-60376171	22511	22509	1.9286	8.01399	2.05497	5e-05	0.0121776	yes
22511 VS. 22509	XLOC_008313	CH242-204J13.1	14:105631203-105636430	22511	22509	263.05	1.72613	-7.25165	5e-05	0.0121776	yes
22511 VS. 22509	XLOC_008395	SCD	14:120964205-120980914	22511	22509	347.64	74.0246	-2.23152	0.0002	0.0381784	yes
22511 VS. 22509	XLOC_008442	TECTB	14:133604758-133625575	22511	22509	143.307	38.3055	-1.90348	0.0001	0.0207735	yes
22511 VS. 22509	XLOC_009022	ENSSSCG00000010432	14:107861266-107969314	22511	22509	7.50918	0.150096	-5.64469	5e-05	0.0121776	yes
22511 VS. 22509	XLOC_009028	ACTA2	14:109852734-109871621	22511	22509	13.0185	39.5498	1.60311	0.0001	0.0207735	yes
22511 VS. 22509	XLOC_009073	SFRP5	14:118623933-118629819	22511	22509	2.42303	11.955	2.30273	5e-05	0.0121776	yes
22511 VS. 22509	XLOC_009304	-	14:52539893-52540076	22511	22509	561.109	0	#NAME?	5e-05	0.0121776	yes
22511 VS. 22509	XLOC_009435	-	14:111947332-111948369	22511	22509	0	1.28724	inf	0.0001	0.0207735	yes
22511 VS. 22509	XLOC_010157	UNC5D	15:57367572-57561775	22511	22509	3.90193	0.244651	-3.99539	5e-05	0.0121776	yes
22511 VS. 22509	XLOC_010534	-	15:18465445-18466139	22511	22509	24.3736	0	#NAME?	5e-05	0.0121776	yes
22511 VS. 22509	XLOC_010863	HMGCS1	16:29432921-29454088	22511	22509	89.5165	19.6917	-2.18456	5e-05	0.0121776	yes
22511 VS. 22509	XLOC_011346	-	16:44929325-44930825	22511	22509	0	0.841426	inf	5e-05	0.0121776	yes
22511 VS. 22509	XLOC_011347	-	16:44930976-44932307	22511	22509	0	0.927698	inf	0.0001	0.0207735	yes
22511 VS. 22509	XLOC_011348	-	16:44933640-44934495	22511	22509	0	1.60443	inf	0.0001	0.0207735	yes
22511 VS. 22509	XLOC_011349	-	16:44934560-44935630	22511	22509	0	1.36343	inf	5e-05	0.0121776	yes
22511 VS. 22509	XLOC_011351	-	16:44940962-44942608	22511	22509	0	1.50319	inf	5e-05	0.0121776	yes
22511 VS. 22509	XLOC_011608	ACSS2	17:43454991-43540004	22511	22509	81.455	14.6657	-2.47356	5e-05	0.0121776	yes
22511 VS. 22509	XLOC_012524	GCK	18:55903101-55918196	22511	22509	31.6903	4.5557	-2.79829	5e-05	0.0121776	yes
22511 VS. 22509	XLOC_012536	INHBA	18:57997857-58013310	22511	22509	6.58916	2.04222	-1.68996	5e-05	0.0121776	yes
22511 VS. 22509	XLOC_013396	ENSSSCG00000013370	2:44036210-44039539	22511	22509	416.025	4020.16	3.27251	5e-05	0.0121776	yes
22511 VS. 22509	XLOC_013844	HMGCR	2:85967320-85990095	22511	22509	34.8535	10.287	-1.76049	5e-05	0.0121776	yes
22511 VS. 22509	XLOC_014330	FADS1	2:9247471-9263631	22511	22509	149.409	32.8235	-2.18647	0.0001	0.0207735	yes
22511 VS. 22509	XLOC_014537	SAA1	2:44024782-44025604	22511	22509	139.64	892.906	2.6768	5e-05	0.0121776	yes
22511 VS. 22509	XLOC_014960	ZBED3	2:87561977-87574315	22511	22509	15.3901	5.10985	-1.59065	5e-05	0.0121776	yes
22511 VS. 22509	XLOC_015303	-	2:5927472-5934233	22511	22509	1.94333	5.46233	1.49099	0.00025	0.0468783	yes
22511 VS. 22509	XLOC_015345	-	2:11970703-11970877	22511	22509	0	6534.39	inf	5e-05	0.0121776	yes
22511 VS. 22509	XLOC_015558	-	2:80095684-80095887	22511	22509	1743.37	6818.49	1.96757	0.00015	0.0299844	yes
22511 VS. 22509	XLOC_015915	-	3:22237321-22247772	22511	22509	0.549203	4.53935	3.04707	5e-05	0.0121776	yes
22511 VS. 22509	XLOC_016846	ENSSSCG00000028654	3:44013652-44017639	22511	22509	0	1.36485	inf	5e-05	0.0121776	yes
22511 VS. 22509	XLOC_017514	-	3:71584445-71584678	22511	22509	1408.87	5054.08	1.84291	5e-05	0.0121776	yes
22511 VS. 22509	XLOC_017607	-	3:118588004-118588760	22511	22509	4.0453	0	#NAME?	5e-05	0.0121776	yes
22511 VS. 22509	XLOC_018165	HMGCS2	4:111411281-111430642	22511	22509	13.9845	51.4086	1.87818	5e-05	0.0121776	yes
22511 VS. 22509	XLOC_018355	SQLE	4:15248862-15279282	22511	22509	67.0716	21.398	-1.64823	0.00025	0.0468783	yes
22511 VS. 22509	XLOC_018465	CA3	4:56190396-56200944	22511	22509	124.425	25.0042	-2.31504	5e-05	0.0121776	yes
22511 VS. 22509	XLOC_018794	PHGDH	4:111436316-111468486	22511	22509	78.2712	22.6183	-1.79099	5e-05	0.0121776	yes
22511 VS. 22509	XLOC_018969	-	4:7555699-7557504	22511	22509	0.60714	0	#NAME?	0.0002	0.0381784	yes
22511 VS. 22509	XLOC_018970	-	4:7563517-7564949	22511	22509	1.30188	0	#NAME?	5e-05	0.0121776	yes
22511 VS. 22509	XLOC_019000	-	4:27861090-27861233	22511	22509	13607.4	0	#NAME?	5e-05	0.0121776	yes
22511 VS. 22509	XLOC_019024	-	4:45030911-45031914	22511	22509	0	1.56043	inf	5e-05	0.0121776	yes
22511 VS. 22509	XLOC_019026	-	4:45106095-45113659	22511	22509	0	0.71952	inf	5e-05	0.0121776	yes
22511 VS. 22509	XLOC_019166	-	4:104974633-104975871	22511	22509	0	0.96405	inf	0.0001	0.0207735	yes
22511 VS. 22509	XLOC_019224	-	4:117473254-117476282	22511	22509	0.65569	0	#NAME?	5e-05	0.0121776	yes
22511 VS. 22509	XLOC_019713	ENSSSCG00000028994	5:64601162-64610019	22511	22509	0	9.20709	inf	5e-05	0.0121776	yes
22511 VS. 22509	XLOC_020353	RBP5	5:65897351-65898159	22511	22509	1261.42	10.2995	-6.93632	5e-05	0.0121776	yes
22511 VS. 22509	XLOC_020566	-	5:4000309-4005866	22511	22509	8.96748	2.78455	-1.68726	5e-05	0.0121776	yes
22511 VS. 22509	XLOC_021483	ENSSSCG00000022946	6:70540015-70578438	22511	22509	8.26066	24.053	1.54188	0.0002	0.0381784	yes
22511 VS. 22509	XLOC_021512	C1QB	6:74625258-74629862	22511	22509	19.2	60.8741	1.66472	5e-05	0.0121776	yes
22511 VS. 22509	XLOC_022977	-	6:27173352-27174697	22511	22509	0	4.48123	inf	5e-05	0.0121776	yes
22511 VS. 22509	XLOC_024453	FKBP5	7:36370522-36478480	22511	22509	37.0555	9.40118	-1.97877	5e-05	0.0121776	yes
22511 VS. 22509	XLOC_025622	CXCL13	8:77268243-77274304	22511	22509	0	8.43032	inf	5e-05	0.0121776	yes
22511 VS. 22509	XLOC_025735	ETNPPL	8:121603072-121622420	22511	22509	136.687	23.6936	-2.52831	5e-05	0.0121776	yes
22511 VS. 22509	XLOC_026367	-	8:47908408-47910073	22511	22509	0	0.778363	inf	5e-05	0.0121776	yes
22511 VS. 22509	XLOC_026391	-	8:64377439-64377629	22511	22509	0	2751.16	inf	5e-05	0.0121776	yes
22511 VS. 22509	XLOC_026828	-	9:44883722-44886688	22511	22509	0	9.55324	inf	5e-05	0.0121776	yes
22511 VS. 22509	XLOC_026900	ENSSSCG00000015140	9:55406198-55409607	22511	22509	33.633	12.0278	-1.48351	0.0001	0.0207735	yes
22511 VS. 22509	XLOC_027068	-	9:86093228-86094942	22511	22509	0	0.829189	inf	5e-05	0.0121776	yes
22511 VS. 22509	XLOC_027237	C1orf21	9:137972542-138217913	22511	22509	9.01632	2.32301	-1.95654	0.0002	0.0381784	yes
22511 VS. 22509	XLOC_027553	MMP7	9:37133036-37143584	22511	22509	13.7071	48.0485	1.80957	5e-05	0.0121776	yes
22511 VS. 22509	XLOC_027616	-	9:47079143-47091242	22511	22509	2.74084	0.301023	-3.18667	5e-05	0.0121776	yes
22511 VS. 22509	XLOC_027619	ZPR1	9:49240327-49250598	22511	22509	39.365	13.1979	-1.5766	0.0001	0.0207735	yes
22511 VS. 22509	XLOC_027621	APOA4	9:49273814-49276432	22511	22509	168.537	45.4227	-1.89158	0.0001	0.0207735	yes
22511 VS. 22509	XLOC_027651	CD90	9:51638996-51644318	22511	22509	13.8107	3.75318	-1.8796	0.00015	0.0299844	yes
22511 VS. 22509	XLOC_027987	GLUL	9:135907490-135968465	22511	22509	179.514	55.7213	-1.6878	0.00015	0.0299844	yes
22511 VS. 22509	XLOC_028319	-	9:102328389-102330042	22511	22509	0	1.6077	inf	5e-05	0.0121776	yes
22511 VS. 22509	XLOC_028386	-	9:126407156-126407332	22511	22509	0	4952.02	inf	5e-05	0.0121776	yes
22511 VS. 22509	XLOC_028466	-	GL892246.1:0-155	22511	22509	40126.1	181057	2.17383	5e-05	0.0121776	yes
22511 VS. 22509	XLOC_028530	-	GL892346.1:0-162	22511	22509	4653.92	23449.8	2.33306	5e-05	0.0121776	yes
22511 VS. 22509	XLOC_028638	-	GL892546.1:0-180	22511	22509	10006.6	40454.4	2.01535	5e-05	0.0121776	yes
22511 VS. 22509	XLOC_028705	ENSSSCG00000030620	GL892673.2:15065-27147	22511	22509	0	0.584511	inf	5e-05	0.0121776	yes
22511 VS. 22509	XLOC_028830	-	GL892901.1:6-205	22511	22509	2657.97	15247.2	2.52015	5e-05	0.0121776	yes
22511 VS. 22509	XLOC_028912	-	GL892967.1:0-203	22511	22509	2146.93	8368.15	1.96263	0.00015	0.0299844	yes
22511 VS. 22509	XLOC_029258	-	GL893446.1:0-260	22511	22509	7886.11	27086.6	1.78019	0.0001	0.0207735	yes
22511 VS. 22509	XLOC_029455	-	GL893723.1:0-320	22511	22509	3351.81	15099.7	2.17151	5e-05	0.0121776	yes
22511 VS. 22509	XLOC_029563	ENSSSCG00000008999	GL893846.2:902-9098	22511	22509	2.248	556.244	7.95093	5e-05	0.0121776	yes
22511 VS. 22509	XLOC_029566	-	GL893849.1:30-234	22511	22509	2076.7	8111.34	1.96565	0.0002	0.0381784	yes
22511 VS. 22509	XLOC_030267	-	GL894752.2:2309-4908	22511	22509	4.2442	0	#NAME?	5e-05	0.0121776	yes
22511 VS. 22509	XLOC_030755	-	GL895647.2:754-1046	22511	22509	52.8472	0	#NAME?	5e-05	0.0121776	yes
22511 VS. 22509	XLOC_030756	-	GL895647.2:1181-1481	22511	22509	48.5838	0	#NAME?	5e-05	0.0121776	yes
22511 VS. 22509	XLOC_030989	-	GL896091.1:714-955	22511	22509	10514.2	64400.6	2.61474	5e-05	0.0121776	yes
22511 VS. 22509	XLOC_031000	-	GL896105.1:1-236	22511	22509	2462.26	14868.3	2.59418	5e-05	0.0121776	yes
22511 VS. 22509	XLOC_031061	-	GL896158.1:1-224	22511	22509	714.463	3930.59	2.45982	5e-05	0.0121776	yes
22511 VS. 22509	XLOC_031095	-	GL896194.1:35878-36070	22511	22509	1846.84	10631.6	2.52523	5e-05	0.0121776	yes
22511 VS. 22509	XLOC_031168	-	GL896222.1:14363-14604	22511	22509	417.115	2187.46	2.39074	5e-05	0.0121776	yes
22511 VS. 22509	XLOC_031387	MYD88	GL896304.2:7388-8943	22511	22509	0	1.6907	inf	5e-05	0.0121776	yes
22511 VS. 22509	XLOC_031611	ENSSSCG00000021006	GL896422.1:1239-3396	22511	22509	5.4349	37.933	2.80313	5e-05	0.0121776	yes
22511 VS. 22509	XLOC_031647	-	GL896441.1:647-1651	22511	22509	522.222	4714.17	3.17427	5e-05	0.0121776	yes
22511 VS. 22509	XLOC_032053	-	JH118593.1:61692-62420	22511	22509	0	2.2863	inf	5e-05	0.0121776	yes
22511 VS. 22509	XLOC_032586	ENSSSCG00000018061	MT:1245-2205	22511	22509	574.795	122.471	-2.2306	5e-05	0.0121776	yes
22511 VS. 22509	XLOC_032742	MID1IP1	X:38727725-38730034	22511	22509	26.666	7.65351	-1.80081	5e-05	0.0121776	yes
22511 VS. 22509	XLOC_033747	-	X:37856088-37859288	22511	22509	0	0.686047	inf	5e-05	0.0121776	yes
22511 VS. 22509	XLOC_033777	-	X:66660104-66660288	22511	22509	0	1807.69	inf	5e-05	0.0121776	yes
23712 VS. 23709	XLOC_000117	VNN1	1:34523096-34544801	23712	23709	32.9298	9.16747	-1.8448	5e-05	0.0224983	yes
23712 VS. 23709	XLOC_000128	MOXD1	1:34802961-34888612	23712	23709	0.610951	7.84936	3.68345	5e-05	0.0224983	yes
23712 VS. 23709	XLOC_000774	ENSSSCG00000022796	1:239697127-239699690	23712	23709	6.92478	0	#NAME?	5e-05	0.0224983	yes
23712 VS. 23709	XLOC_001032	SLC25A25	1:302453221-302567491	23712	23709	13.5918	3.69733	-1.87818	5e-05	0.0224983	yes
23712 VS. 23709	XLOC_001092	FCN2	1:308197069-308203081	23712	23709	75.9323	13.1462	-2.53006	5e-05	0.0224983	yes
23712 VS. 23709	XLOC_001261	TNFAIP3	1:29825729-29841626	23712	23709	1.44023	9.01865	2.64661	5e-05	0.0224983	yes
23712 VS. 23709	XLOC_001270	ENSSSCG00000004170	1:32591505-32595776	23712	23709	16.6874	4.35891	-1.93672	5e-05	0.0224983	yes
23712 VS. 23709	XLOC_001919	ENSSSCG00000005196	1:239641565-239643734	23712	23709	0	5.09828	inf	5e-05	0.0224983	yes
23712 VS. 23709	XLOC_002388	-	1:24711039-24711783	23712	23709	0	2.025	inf	5e-05	0.0224983	yes
23712 VS. 23709	XLOC_002419	-	1:34345416-34345977	23712	23709	0	3.03634	inf	5e-05	0.0224983	yes
23712 VS. 23709	XLOC_002420	-	1:34346168-34346685	23712	23709	0	3.4507	inf	5e-05	0.0224983	yes
23712 VS. 23709	XLOC_002948	-	1:225049064-225050069	23712	23709	1.80931	0	#NAME?	5e-05	0.0224983	yes
23712 VS. 23709	XLOC_003112	-	1:271533790-271536853	23712	23709	29.5682	9.76412	-1.59848	0.0001	0.0414254	yes
23712 VS. 23709	XLOC_003675	ELF3	10:28662045-28666264	23712	23709	1.43412	8.06286	2.49112	0.0001	0.0414254	yes
23712 VS. 23709	XLOC_003856	-	10:532861-533267	23712	23709	0	13.4975	inf	5e-05	0.0224983	yes
23712 VS. 23709	XLOC_005716	ENSSSCG00000023044	12:1048558-1052166	23712	23709	68.2176	214.914	1.65554	5e-05	0.0224983	yes
23712 VS. 23709	XLOC_006876	ITIH3	13:38106333-38120182	23712	23709	171.737	585.559	1.76961	5e-05	0.0224983	yes
23712 VS. 23709	XLOC_007114	PPM1L	13:108941013-109153920	23712	23709	28.1952	8.43512	-1.74097	5e-05	0.0224983	yes
23712 VS. 23709	XLOC_008439	-	13:24171697-24172681	23712	23709	0	1.71573	inf	5e-05	0.0224983	yes
23712 VS. 23709	XLOC_008785	-	13:84363094-84364637	23712	23709	0	0.896836	inf	5e-05	0.0224983	yes
23712 VS. 23709	XLOC_009524	UBC	14:29959862-29961464	23712	23709	21.985	89.5083	2.0255	5e-05	0.0224983	yes
23712 VS. 23709	XLOC_009916	CH242-204J13.1	14:105631203-105636430	23712	23709	661.378	3.22971	-7.67793	5e-05	0.0224983	yes
23712 VS. 23709	XLOC_010034	ENSSSCG00000010610	14:125160573-125165977	23712	23709	5.30976	0	#NAME?	5e-05	0.0224983	yes
23712 VS. 23709	XLOC_010306	SDS	14:40855371-40866157	23712	23709	6.46112	0.988601	-2.70832	5e-05	0.0224983	yes
23712 VS. 23709	XLOC_010623	OGDHL	14:98115772-98199773	23712	23709	7.78252	1.52905	-2.3476	5e-05	0.0224983	yes
23712 VS. 23709	XLOC_010640	ENSSSCG00000010432	14:107865222-107969314	23712	23709	6.27177	0.713084	-3.13673	5e-05	0.0224983	yes
23712 VS. 23709	XLOC_013745	-	16:44937699-44938455	23712	23709	2.87621	0	#NAME?	5e-05	0.0224983	yes
23712 VS. 23709	XLOC_013747	-	16:44941080-44941897	23712	23709	2.83935	0	#NAME?	5e-05	0.0224983	yes
23712 VS. 23709	XLOC_016209	ENSSSCG00000013370	2:44036033-44039662	23712	23709	62.9902	476.735	2.91999	5e-05	0.0224983	yes
23712 VS. 23709	XLOC_016210	ENSSSCG00000021847	2:44050370-44062706	23712	23709	212.092	56.725	-1.90263	5e-05	0.0224983	yes
23712 VS. 23709	XLOC_016211	ENSSSCG00000028525	2:44078430-44082946	23712	23709	13.4513	80.1613	2.57516	5e-05	0.0224983	yes
23712 VS. 23709	XLOC_016504	TNFSF14	2:72991016-72999536	23712	23709	1.37156	5.30733	1.95217	5e-05	0.0224983	yes
23712 VS. 23709	XLOC_017172	TCN1	2:11135822-11136343	23712	23709	0	8.25946	inf	5e-05	0.0224983	yes
23712 VS. 23709	XLOC_017326	LUZP2	2:37564853-37914465	23712	23709	0	0.68439	inf	5e-05	0.0224983	yes
23712 VS. 23709	XLOC_017348	SAA1	2:44024782-44025604	23712	23709	63.7568	498.548	2.96708	5e-05	0.0224983	yes
23712 VS. 23709	XLOC_018401	-	2:72987785-72990918	23712	23709	7.73407	30.9322	1.99981	5e-05	0.0224983	yes
23712 VS. 23709	XLOC_018707	-	2:129778750-129779782	23712	23709	0	1.67515	inf	5e-05	0.0224983	yes
23712 VS. 23709	XLOC_018749	-	2:134923753-134930295	23712	23709	0.727745	4.97637	2.77359	5e-05	0.0224983	yes
23712 VS. 23709	XLOC_018829	-	2:162334796-162334978	23712	23709	396.965	2612.29	2.71823	5e-05	0.0224983	yes
23712 VS. 23709	XLOC_020041	IGKC,IGKJ1,IGKJ2	3:59880798-59885564	23712	23709	31.2986	137.89	2.13934	5e-05	0.0224983	yes
23712 VS. 23709	XLOC_021635	-	4:7575327-7576849	23712	23709	0	10.8633	inf	5e-05	0.0224983	yes
23712 VS. 23709	XLOC_022278	-	4:7572979-7573173	23712	23709	0	112.883	inf	5e-05	0.0224983	yes
23712 VS. 23709	XLOC_022280	-	4:7573818-7574452	23712	23709	0	3.08234	inf	5e-05	0.0224983	yes
23712 VS. 23709	XLOC_022353	-	4:27861100-27861230	23712	23709	0	959.683	inf	5e-05	0.0224983	yes
23712 VS. 23709	XLOC_022803	-	4:117322077-117323153	23712	23709	0	2.03057	inf	5e-05	0.0224983	yes
23712 VS. 23709	XLOC_024169	-	5:2460478-2460824	23712	23709	0	9.57914	inf	5e-05	0.0224983	yes
23712 VS. 23709	XLOC_026667	CYP2J34	6:139902193-139929805	23712	23709	19.9377	2.18957	-3.18678	5e-05	0.0224983	yes
23712 VS. 23709	XLOC_027615	-	7:23062937-23068397	23712	23709	0	5.66503	inf	5e-05	0.0224983	yes
23712 VS. 23709	XLOC_027651	TMP-SLA-2	7:24603747-24604965	23712	23709	390.125	1506.41	1.94911	5e-05	0.0224983	yes
23712 VS. 23709	XLOC_027949	CYP1A1	7:63491453-63497651	23712	23709	20.1991	61.1086	1.59709	0.0001	0.0414254	yes
23712 VS. 23709	XLOC_027974	NFKBIA	7:69417308-69420851	23712	23709	26.89	88.7993	1.72348	5e-05	0.0224983	yes
23712 VS. 23709	XLOC_029033	-	7:100496242-100497535	23712	23709	3.67921	0	#NAME?	5e-05	0.0224983	yes
23712 VS. 23709	XLOC_029727	-	7:122936128-122936708	23712	23709	7.96283	45.81	2.52431	0.0001	0.0414254	yes
23712 VS. 23709	XLOC_030013	EREG	8:74502086-74523297	23712	23709	3.9995	20.3984	2.35056	5e-05	0.0224983	yes
23712 VS. 23709	XLOC_030503	FGB	8:79084930-79093679	23712	23709	304.847	3.03599	-6.64977	5e-05	0.0224983	yes
23712 VS. 23709	XLOC_030548	NOCT	8:93479432-93503333	23712	23709	2.19384	8.61246	1.97297	0.0001	0.0414254	yes
23712 VS. 23709	XLOC_030885	CXCL2	8:74206842-74311988	23712	23709	2.40431	18.716	2.96058	5e-05	0.0224983	yes
23712 VS. 23709	XLOC_034736	-	GL894131.1:8379-8857	23712	23709	0	3.75484	inf	5e-05	0.0224983	yes
23712 VS. 23709	XLOC_035443	-	GL895144.1:5838-6822	23712	23709	0	1.2868	inf	5e-05	0.0224983	yes
23712 VS. 23709	XLOC_035596	ENSSSCG00000014916	GL895392.2:49318-55650	23712	23709	0	7.5773	inf	5e-05	0.0224983	yes
23712 VS. 23709	XLOC_036063	-	GL896154.1:29495-29686	23712	23709	0	153.129	inf	5e-05	0.0224983	yes
23712 VS. 23709	XLOC_036410	MYD88	GL896304.2:7388-8943	23712	23709	1.77326	0	#NAME?	5e-05	0.0224983	yes
23712 VS. 23709	XLOC_036803	HSP70.2	GL896522.1:2-1799	23712	23709	27.112	112.482	2.05269	5e-05	0.0224983	yes
31210 VS. 31208	XLOC_000331	CA12	1:119861129-119869383	31210	31208	1.79195	0	#NAME?	5e-05	0.0212458	yes
31210 VS. 31208	XLOC_000345	ANXA2	1:123368015-123414408	31210	31208	245.2	66.2448	-1.88808	5e-05	0.0212458	yes
31210 VS. 31208	XLOC_001926	ENSSSCG00000005196	1:239641565-239643734	31210	31208	0	2.60102	inf	5e-05	0.0212458	yes
31210 VS. 31208	XLOC_002856	-	1:202785335-202786346	31210	31208	0	1.74997	inf	5e-05	0.0212458	yes
31210 VS. 31208	XLOC_002948	-	1:233586889-233591029	31210	31208	5.57263	0.862571	-2.69164	0.0001	0.0374926	yes
31210 VS. 31208	XLOC_003478	PFKFB3	10:70831451-70857748	31210	31208	0.969182	7.45145	2.94268	5e-05	0.0212458	yes
31210 VS. 31208	XLOC_004164	-	10:72979100-72980611	31210	31208	1.34874	0	#NAME?	5e-05	0.0212458	yes
31210 VS. 31208	XLOC_004632	-	11:83179757-83279359	31210	31208	0	3.02409	inf	5e-05	0.0212458	yes
31210 VS. 31208	XLOC_004660	-	11:2016443-2017626	31210	31208	0	1.58459	inf	5e-05	0.0212458	yes
31210 VS. 31208	XLOC_005328	RNF43	12:36120597-36181671	31210	31208	0.481966	3.52193	2.86936	5e-05	0.0212458	yes
31210 VS. 31208	XLOC_005647	OTOP3	12:6296146-6304810	31210	31208	0	7.11807	inf	5e-05	0.0212458	yes
31210 VS. 31208	XLOC_005986	PIPOX	12:47256069-47270461	31210	31208	3.2491	15.9414	2.29467	5e-05	0.0212458	yes
31210 VS. 31208	XLOC_008028	BTG3	13:192359273-192377959	31210	31208	339.188	69.5264	-2.28645	5e-05	0.0212458	yes
31210 VS. 31208	XLOC_008444	-	13:58292658-58293396	31210	31208	2.36825	0	#NAME?	5e-05	0.0212458	yes
31210 VS. 31208	XLOC_009060	-	13:192316284-192317314	31210	31208	1.47925	0	#NAME?	0.0001	0.0374926	yes
31210 VS. 31208	XLOC_009076	-	13:201680291-201681075	31210	31208	3.18559	0	#NAME?	5e-05	0.0212458	yes
31210 VS. 31208	XLOC_009165	S1PR3	14:883129-895452	31210	31208	12.9316	1.89211	-2.77283	5e-05	0.0212458	yes
31210 VS. 31208	XLOC_010259	DNAJC12	14:76968394-77003937	31210	31208	165.474	39.072	-2.08239	5e-05	0.0212458	yes
31210 VS. 31208	XLOC_010398	ENSSSCG00000010464	14:112652686-112657270	31210	31208	10.3399	70.4173	2.7677	5e-05	0.0212458	yes
31210 VS. 31208	XLOC_010774	-	14:52539927-52540077	31210	31208	4572.72	576.403	-2.9879	0.0001	0.0374926	yes
31210 VS. 31208	XLOC_011814	PPP1R3B	15:63426229-63437383	31210	31208	2.87638	31.0878	3.43402	5e-05	0.0212458	yes
31210 VS. 31208	XLOC_012260	-	15:43365327-43365850	31210	31208	3.57872	0	#NAME?	5e-05	0.0212458	yes
31210 VS. 31208	XLOC_012523	-	15:124802736-124802859	31210	31208	0	1016.13	inf	5e-05	0.0212458	yes
31210 VS. 31208	XLOC_012588	-	15:138186490-138188153	31210	31208	0	1.15989	inf	5e-05	0.0212458	yes
31210 VS. 31208	XLOC_012791	-	16:44944003-44960781	31210	31208	4.4868	0	#NAME?	5e-05	0.0212458	yes
31210 VS. 31208	XLOC_013337	-	16:44941133-44942084	31210	31208	1.56211	0	#NAME?	5e-05	0.0212458	yes
31210 VS. 31208	XLOC_014688	INSIG1	18:2896504-3019666	31210	31208	270.22	54.1847	-2.31818	5e-05	0.0212458	yes
31210 VS. 31208	XLOC_014918	IGFBP1	18:54861844-54866804	31210	31208	886.352	63.6423	-3.79982	5e-05	0.0212458	yes
31210 VS. 31208	XLOC_014958	-	18:3044910-3046133	31210	31208	1.04564	0	#NAME?	0.0001	0.0374926	yes
31210 VS. 31208	XLOC_015987	JUNB	2:66505143-66507024	31210	31208	34.7268	6.37466	-2.44563	5e-05	0.0212458	yes
31210 VS. 31208	XLOC_016726	SCGB1A1	2:8619965-8624573	31210	31208	0	6.30593	inf	5e-05	0.0212458	yes
31210 VS. 31208	XLOC_017408	ARRDC3	2:101569558-101583976	31210	31208	10.0261	45.6562	2.18705	5e-05	0.0212458	yes
31210 VS. 31208	XLOC_017755	-	2:11970693-11970921	31210	31208	0	232.546	inf	5e-05	0.0212458	yes
31210 VS. 31208	XLOC_018149	-	2:109269600-109270435	31210	31208	0	2.0165	inf	5e-05	0.0212458	yes
31210 VS. 31208	XLOC_019009	FOSL2	3:117486995-117495088	31210	31208	5.42608	0.948024	-2.51691	5e-05	0.0212458	yes
31210 VS. 31208	XLOC_020041	-	3:25637488-25639651	31210	31208	1.01212	0	#NAME?	5e-05	0.0212458	yes
31210 VS. 31208	XLOC_020053	-	3:32726003-32726142	31210	31208	1350.86	0	#NAME?	5e-05	0.0212458	yes
31210 VS. 31208	XLOC_020667	CYP7A1	4:81137357-81166797	31210	31208	55.5978	229.671	2.04647	5e-05	0.0212458	yes
31210 VS. 31208	XLOC_021111	TG	4:8078823-8424733	31210	31208	0	1.94974	inf	5e-05	0.0212458	yes
31210 VS. 31208	XLOC_021831	-	4:27861098-27861232	31210	31208	0	850.493	inf	5e-05	0.0212458	yes
31210 VS. 31208	XLOC_021887	-	4:59239261-59239691	31210	31208	401.986	43.3565	-3.21283	5e-05	0.0212458	yes
31210 VS. 31208	XLOC_022066	-	4:96169547-96170384	31210	31208	2.25569	0	#NAME?	5e-05	0.0212458	yes
31210 VS. 31208	XLOC_022235	-	4:117323353-117325843	31210	31208	0	0.701513	inf	5e-05	0.0212458	yes
31210 VS. 31208	XLOC_022245	-	4:117464342-117466101	31210	31208	0	1.38283	inf	5e-05	0.0212458	yes
31210 VS. 31208	XLOC_022269	-	4:118767853-118768431	31210	31208	2.79046	0	#NAME?	0.0001	0.0374926	yes
31210 VS. 31208	XLOC_022525	KRT18	5:18725319-18729778	31210	31208	199.833	43.5062	-2.1995	5e-05	0.0212458	yes
31210 VS. 31208	XLOC_022624	ENSSSCG00000000419	5:24089391-24094285	31210	31208	2.07898	49.6973	4.57922	5e-05	0.0212458	yes
31210 VS. 31208	XLOC_022625	ENSSSCG00000000414	5:24099869-24105570	31210	31208	3.01241	20.1297	2.74034	5e-05	0.0212458	yes
31210 VS. 31208	XLOC_023102	RND1	5:15325816-15333222	31210	31208	15.119	1.6581	-3.18876	5e-05	0.0212458	yes
31210 VS. 31208	XLOC_023252	ENSSSCG00000023150	5:24186533-24201927	31210	31208	2.67828	10.6959	1.99768	0.0001	0.0374926	yes
31210 VS. 31208	XLOC_023549	SOCS2	5:93712446-93718728	31210	31208	68.1383	18.3729	-1.89089	0.0001	0.0374926	yes
31210 VS. 31208	XLOC_027028	HIST1H1D	7:22072660-22073328	31210	31208	10.0336	45.8391	2.19174	5e-05	0.0212458	yes
31210 VS. 31208	XLOC_027043	-	7:23062930-23068060	31210	31208	11.8272	0	#NAME?	5e-05	0.0212458	yes
31210 VS. 31208	XLOC_027876	TMP-SLA-3	7:24641580-24645324	31210	31208	147.186	19.1031	-2.94576	5e-05	0.0212458	yes
31210 VS. 31208	XLOC_028425	ARRDC4	7:87586034-87598954	31210	31208	28.789	6.37832	-2.17427	5e-05	0.0212458	yes
31210 VS. 31208	XLOC_028785	-	7:35315001-35317141	31210	31208	0	0.591332	inf	5e-05	0.0212458	yes
31210 VS. 31208	XLOC_029880	CXCL10	8:75809804-75991009	31210	31208	82.6238	13.1866	-2.64748	5e-05	0.0212458	yes
31210 VS. 31208	XLOC_029943	NOCT	8:93479432-93503333	31210	31208	9.33722	1.45712	-2.67987	5e-05	0.0212458	yes
31210 VS. 31208	XLOC_030049	SPP1	8:140307937-140315415	31210	31208	25.7278	4.50337	-2.51425	5e-05	0.0212458	yes
31210 VS. 31208	XLOC_030701	TSKU	9:12036758-12050395	31210	31208	11.2036	48.4055	2.11121	5e-05	0.0212458	yes
31210 VS. 31208	XLOC_030946	DCPS	9:59064168-59101039	31210	31208	14.3858	61.8361	2.1038	5e-05	0.0212458	yes
31210 VS. 31208	XLOC_031393	HBB	9:5632714-5634344	31210	31208	1278.03	264.533	-2.2724	5e-05	0.0212458	yes
31210 VS. 31208	XLOC_032730	-	9:146492139-146493131	31210	31208	0	1.44499	inf	5e-05	0.0212458	yes
31210 VS. 31208	XLOC_033618	-	GL893523.1:3-291	31210	31208	11.1692	0	#NAME?	0.0001	0.0374926	yes
31210 VS. 31208	XLOC_034482	SERPINE1	GL894574.1:15346-23297	31210	31208	23.9527	1.81618	-3.72121	5e-05	0.0212458	yes
31210 VS. 31208	XLOC_034749	ENSSSCG00000027712	GL895007.2:13376-21057	31210	31208	0	1.71332	inf	5e-05	0.0212458	yes
31210 VS. 31208	XLOC_034971	ENSSSCG00000014916	GL895392.2:49318-55650	31210	31208	10.4431	0	#NAME?	5e-05	0.0212458	yes
31210 VS. 31208	XLOC_038143	-	X:1917554-1917662	31210	31208	3282.46	0	#NAME?	5e-05	0.0212458	yes

## Sheet: Supplementary Table S8
Transcriptome analysis of miRNA and mRNA in the livers of pigs with highly diverged backfat thickness
Kai Xing1,2, Xitong Zhao2, Hong Ao3, Shaokang Chen4, Ting Yang2, Zhen Tan2, Yuan Wang2, Fengxia Zhang2, Yibing Liu2, HeMin Ni1, Yong Guo1*, Zhuocheng Hou2*and Chuduan Wang2*
Supplementary Table S8. putative targeted genes predicted by targetscan
miRNA	Target gene	Representative transcript	Gene name	Conserved sites				Poorly conserved sites				Repre- sentative miRNA	Total context+ score	Aggregate PCT	Previous TargetScan publication(s)	Links to sites in UTRs
MIR-338-3p	DGKB	NM_004080	diacylglycerol kinase, beta 90kDa	1	1	0	0	2	2	0	0	hsa-miR-338-3p	-0.8	0.43	2009	Sites in UTR
MIR-338-3p	PRRC2C	NM_015172	proline-rich coiled-coil 2C	1	0	0	1	4	0	2	2	hsa-miR-338-3p	-0.75	0.57	2009	Sites in UTR
MIR-338-3p	PPP1R1A	NM_006741	protein phosphatase 1, regulatory (inhibitor) subunit 1A	1	0	0	1	2	2	0	0	hsa-miR-338-3p	-0.67	0.41	2009	Sites in UTR
MIR-338-3p	CACNB4	NM_000726	calcium channel, voltage-dependent, beta 4 subunit	1	0	1	0	2	1	0	1	hsa-miR-338-3p	-0.65	0.26	2007	Sites in UTR
MIR-338-3p	CACNB4	NM_001005746	calcium channel, voltage-dependent, beta 4 subunit	1	0	1	0	2	1	0	1	hsa-miR-338-3p	-0.65	0.26	2007	Sites in UTR
MIR-338-3p	CACNB4	NM_001005747	calcium channel, voltage-dependent, beta 4 subunit	1	0	1	0	2	1	0	1	hsa-miR-338-3p	-0.65	0.26	2007	Sites in UTR
MIR-338-3p	CACNB4	NM_001145798	calcium channel, voltage-dependent, beta 4 subunit	1	0	1	0	2	1	0	1	hsa-miR-338-3p	-0.65	0.26	2007	Sites in UTR
MIR-338-3p	CHL1	NM_006614	cell adhesion molecule with homology to L1CAM (close homolog of L1)	1	1	0	0	1	0	1	0	hsa-miR-338-3p	-0.56	0.43	2009	Sites in UTR
MIR-338-3p	CHTOP	NM_001206612	chromatin target of PRMT1	1	1	0	0	1	0	0	1	hsa-miR-338-3p	-0.55	0.23	2007, 2009	Sites in UTR
MIR-338-3p	CHTOP	NM_015607	chromatin target of PRMT1	1	1	0	0	1	0	0	1	hsa-miR-338-3p	-0.55	0.23	2007, 2009	Sites in UTR
MIR-338-3p	CADM2	NM_001167674	cell adhesion molecule 2	1	1	0	0	2	0	1	1	hsa-miR-338-3p	-0.54	0.47	2007, 2009	Sites in UTR
MIR-338-3p	CADM2	NM_001167675	cell adhesion molecule 2	1	1	0	0	2	0	1	1	hsa-miR-338-3p	-0.54	0.47	2007, 2009	Sites in UTR
MIR-338-3p	CADM2	NM_153184	cell adhesion molecule 2	1	1	0	0	2	0	1	1	hsa-miR-338-3p	-0.54	0.47	2007, 2009	Sites in UTR
MIR-338-3p	MTUS1	NM_001001924	microtubule associated tumor suppressor 1	1	1	0	0	0	0	0	0	hsa-miR-338-3p	-0.53	0.3	2009	Sites in UTR
MIR-338-3p	MTUS1	NM_001001925	microtubule associated tumor suppressor 1	1	1	0	0	0	0	0	0	hsa-miR-338-3p	-0.53	0.3	2009	Sites in UTR
MIR-338-3p	MTUS1	NM_001001931	microtubule associated tumor suppressor 1	1	1	0	0	0	0	0	0	hsa-miR-338-3p	-0.53	0.3	2009	Sites in UTR
MIR-338-3p	MTUS1	NM_001166393	microtubule associated tumor suppressor 1	1	1	0	0	0	0	0	0	hsa-miR-338-3p	-0.53	0.3	2009	Sites in UTR
MIR-338-3p	MTUS1	NM_020749	microtubule associated tumor suppressor 1	1	1	0	0	0	0	0	0	hsa-miR-338-3p	-0.53	0.3	2009	Sites in UTR
MIR-338-3p	ZNF238	NM_006352	zinc finger protein 238	2	1	0	1	0	0	0	0	hsa-miR-338-3p	-0.52	0.45	2007, 2009	Sites in UTR
MIR-338-3p	ZNF238	NM_205768	zinc finger protein 238	2	1	0	1	0	0	0	0	hsa-miR-338-3p	-0.52	0.45	2007, 2009	Sites in UTR
MIR-338-3p	TPH2	NM_173353	tryptophan hydroxylase 2	1	1	0	0	0	0	0	0	hsa-miR-338-3p	-0.52	< 0.1		Sites in UTR
MIR-338-3p	TAF1	NM_004606	TAF1 RNA polymerase II, TATA box binding protein (TBP)-associated factor, 250kDa	1	1	0	0	1	0	1	0	hsa-miR-338-3p	-0.51	0.12		Sites in UTR
MIR-338-3p	TAF1	NM_138923	TAF1 RNA polymerase II, TATA box binding protein (TBP)-associated factor, 250kDa	1	1	0	0	1	0	1	0	hsa-miR-338-3p	-0.51	0.12		Sites in UTR
MIR-338-3p	DES	NM_001927	desmin	1	1	0	0	2	0	0	2	hsa-miR-338-3p	-0.51	0.19	2009	Sites in UTR
MIR-338-3p	FOPNL	NM_144600	FGFR1OP N-terminal like	1	1	0	0	1	0	1	0	hsa-miR-338-3p	-0.51	0.13	2009	Sites in UTR
MIR-338-3p	LARP4	NM_001170803	La ribonucleoprotein domain family, member 4	1	1	0	0	1	0	0	1	hsa-miR-338-3p	-0.51	< 0.1	2007, 2009	Sites in UTR
MIR-338-3p	LARP4	NM_001170808	La ribonucleoprotein domain family, member 4	1	1	0	0	1	0	0	1	hsa-miR-338-3p	-0.51	< 0.1	2007, 2009	Sites in UTR
MIR-338-3p	LARP4	NM_052879	La ribonucleoprotein domain family, member 4	1	1	0	0	1	0	0	1	hsa-miR-338-3p	-0.51	< 0.1	2007, 2009	Sites in UTR
MIR-338-3p	LARP4	NM_199188	La ribonucleoprotein domain family, member 4	1	1	0	0	1	0	0	1	hsa-miR-338-3p	-0.51	< 0.1	2007, 2009	Sites in UTR
MIR-338-3p	LARP4	NM_199190	La ribonucleoprotein domain family, member 4	1	1	0	0	1	0	0	1	hsa-miR-338-3p	-0.51	< 0.1	2007, 2009	Sites in UTR
MIR-338-3p	ZNF215	NM_013250	zinc finger protein 215	1	1	0	0	0	0	0	0	hsa-miR-338-3p	-0.5	< 0.1		Sites in UTR
MIR-338-3p	WNK4	NM_032387	WNK lysine deficient protein kinase 4	1	1	0	0	0	0	0	0	hsa-miR-338-3p	-0.5	< 0.1	2009	Sites in UTR
MIR-338-3p	FKBP1A	NM_000801	FK506 binding protein 1A, 12kDa	1	0	1	0	1	1	0	0	hsa-miR-338-3p	-0.49	< 0.1	2007, 2009	Sites in UTR
MIR-338-3p	FKBP1A	NM_001199786	FK506 binding protein 1A, 12kDa	1	0	1	0	1	1	0	0	hsa-miR-338-3p	-0.49	< 0.1	2007, 2009	Sites in UTR
MIR-338-3p	RAB14	NM_016322	RAB14, member RAS oncogene family	2	2	0	0	0	0	0	0	hsa-miR-338-3p	-0.49	0.36	2007, 2009	Sites in UTR
MIR-338-3p	VAPB	NM_004738	VAMP (vesicle-associated membrane protein)-associated protein B and C	2	1	0	1	4	1	2	1	hsa-miR-338-3p	-0.48	0.69	2009	Sites in UTR
MIR-338-3p	HSPC159	NM_014181	galectin-related protein	1	1	0	0	0	0	0	0	hsa-miR-338-3p	-0.48	0.36	2009	Sites in UTR
MIR-338-3p	MYT1L	NM_015025	myelin transcription factor 1-like	1	1	0	0	1	0	0	1	hsa-miR-338-3p	-0.48	0.16	2009	Sites in UTR
MIR-338-3p	HHAT	NM_001122834	hedgehog acyltransferase	1	1	0	0	1	1	0	0	hsa-miR-338-3p	-0.47	< 0.1	2009	Sites in UTR
MIR-338-3p	HHAT	NM_001170564	hedgehog acyltransferase	1	1	0	0	1	1	0	0	hsa-miR-338-3p	-0.47	< 0.1	2009	Sites in UTR
MIR-338-3p	HHAT	NM_001170580	hedgehog acyltransferase	1	1	0	0	1	1	0	0	hsa-miR-338-3p	-0.47	< 0.1	2009	Sites in UTR
MIR-338-3p	HHAT	NM_001170587	hedgehog acyltransferase	1	1	0	0	1	1	0	0	hsa-miR-338-3p	-0.47	< 0.1	2009	Sites in UTR
MIR-338-3p	HHAT	NM_001170588	hedgehog acyltransferase	1	1	0	0	1	1	0	0	hsa-miR-338-3p	-0.47	< 0.1	2009	Sites in UTR
MIR-338-3p	HHAT	NM_018194	hedgehog acyltransferase	1	1	0	0	1	1	0	0	hsa-miR-338-3p	-0.47	< 0.1	2009	Sites in UTR
MIR-338-3p	NTPCR	NM_032324	nucleoside-triphosphatase, cancer-related	1	1	0	0	0	0	0	0	hsa-miR-338-3p	-0.47	< 0.1	2009	Sites in UTR
MIR-338-3p	UBE2Q1	NM_017582	ubiquitin-conjugating enzyme E2Q family member 1	2	0	1	1	1	0	0	1	hsa-miR-338-3p	-0.46	0.57	2007, 2009	Sites in UTR
MIR-338-3p	B4GALT7	NM_007255	xylosylprotein beta 1,4-galactosyltransferase, polypeptide 7 (galactosyltransferase I)	1	1	0	0	0	0	0	0	hsa-miR-338-3p	-0.46	< 0.1	2009	Sites in UTR
MIR-338-3p	PIP5KL1	NM_001135219	phosphatidylinositol-4-phosphate 5-kinase-like 1	1	1	0	0	0	0	0	0	hsa-miR-338-3p	-0.45	0.11	2009	Sites in UTR
MIR-338-3p	PIP5KL1	NM_173492	phosphatidylinositol-4-phosphate 5-kinase-like 1	1	1	0	0	0	0	0	0	hsa-miR-338-3p	-0.45	0.11	2009	Sites in UTR
MIR-338-3p	ZBTB5	NM_014872	zinc finger and BTB domain containing 5	1	0	1	0	1	1	0	0	hsa-miR-338-3p	-0.45	0.18		Sites in UTR
MIR-338-3p	VAPB	NM_001195677	VAMP (vesicle-associated membrane protein)-associated protein B and C	2	1	0	1	4	1	2	1	hsa-miR-338-3p	-0.44	0.69	2009	Sites in UTR
MIR-338-3p	ZBTB10	NM_001105539	zinc finger and BTB domain containing 10	1	1	0	0	0	0	0	0	hsa-miR-338-3p	-0.43	< 0.1	2007, 2009	Sites in UTR
MIR-338-3p	ZBTB10	NM_023929	zinc finger and BTB domain containing 10	1	1	0	0	0	0	0	0	hsa-miR-338-3p	-0.43	< 0.1	2007, 2009	Sites in UTR
MIR-338-3p	ARMCX3	NM_016607	armadillo repeat containing, X-linked 3	1	1	0	0	0	0	0	0	hsa-miR-338-3p	-0.43	< 0.1		Sites in UTR
MIR-338-3p	ARMCX3	NM_177947	armadillo repeat containing, X-linked 3	1	1	0	0	0	0	0	0	hsa-miR-338-3p	-0.43	< 0.1		Sites in UTR
MIR-338-3p	ARMCX3	NM_177948	armadillo repeat containing, X-linked 3	1	1	0	0	0	0	0	0	hsa-miR-338-3p	-0.43	< 0.1		Sites in UTR
MIR-338-3p	CELSR2	NM_001408	cadherin, EGF LAG seven-pass G-type receptor 2 (flamingo homolog, Drosophila)	1	1	0	0	0	0	0	0	hsa-miR-338-3p	-0.42	0.29	2009	Sites in UTR
MIR-338-3p	SLC35F5	NM_025181	solute carrier family 35, member F5	1	1	0	0	0	0	0	0	hsa-miR-338-3p	-0.42	0.19	2009	Sites in UTR
MIR-338-3p	MSL2	NM_001145417	male-specific lethal 2 homolog (Drosophila)	1	0	1	0	1	0	0	1	hsa-miR-338-3p	-0.42	0.18	2007, 2009	Sites in UTR
MIR-338-3p	MSL2	NM_018133	male-specific lethal 2 homolog (Drosophila)	1	0	1	0	1	0	0	1	hsa-miR-338-3p	-0.42	0.18	2007, 2009	Sites in UTR
MIR-338-3p	TNFRSF1B	NM_001066	tumor necrosis factor receptor superfamily, member 1B	1	1	0	0	1	0	1	0	hsa-miR-338-3p	-0.42	0.12	2009	Sites in UTR
MIR-338-3p	PVALB	NM_002854	parvalbumin	1	1	0	0	0	0	0	0	hsa-miR-338-3p	-0.41	0.12	2007, 2009	Sites in UTR
MIR-338-3p	NONO	NM_001145408	non-POU domain containing, octamer-binding	1	1	0	0	1	0	1	0	hsa-miR-338-3p	-0.41	0.21	2009	Sites in UTR
MIR-338-3p	NONO	NM_001145409	non-POU domain containing, octamer-binding	1	1	0	0	1	0	1	0	hsa-miR-338-3p	-0.41	0.21	2009	Sites in UTR
MIR-338-3p	NONO	NM_001145410	non-POU domain containing, octamer-binding	1	1	0	0	1	0	1	0	hsa-miR-338-3p	-0.41	0.21	2009	Sites in UTR
MIR-338-3p	NONO	NM_007363	non-POU domain containing, octamer-binding	1	1	0	0	1	0	1	0	hsa-miR-338-3p	-0.41	0.21	2009	Sites in UTR
MIR-338-3p	SREK1IP1	NM_173829	SREK1-interacting protein 1	1	0	1	0	1	0	0	1	hsa-miR-338-3p	-0.41	0.18		Sites in UTR
MIR-338-3p	CNP	NM_033133	2',3'-cyclic nucleotide 3' phosphodiesterase	1	1	0	0	1	1	0	0	hsa-miR-338-3p	-0.41	0.12	2007	Sites in UTR
MIR-338-3p	DCAF12	NM_015397	DDB1 and CUL4 associated factor 12	1	1	0	0	0	0	0	0	hsa-miR-338-3p	-0.41	0.27	2009	Sites in UTR
MIR-338-3p	ABL2	NM_001136000	v-abl Abelson murine leukemia viral oncogene homolog 2	1	1	0	0	1	0	1	0	hsa-miR-338-3p	-0.41	0.22	2009	Sites in UTR
MIR-338-3p	ABL2	NM_001168236	v-abl Abelson murine leukemia viral oncogene homolog 2	1	1	0	0	1	0	1	0	hsa-miR-338-3p	-0.41	0.22	2009	Sites in UTR
MIR-338-3p	ABL2	NM_001168237	v-abl Abelson murine leukemia viral oncogene homolog 2	1	1	0	0	1	0	1	0	hsa-miR-338-3p	-0.41	0.22	2009	Sites in UTR
MIR-338-3p	ABL2	NM_001168238	v-abl Abelson murine leukemia viral oncogene homolog 2	1	1	0	0	1	0	1	0	hsa-miR-338-3p	-0.41	0.22	2009	Sites in UTR
MIR-338-3p	ABL2	NM_001168239	v-abl Abelson murine leukemia viral oncogene homolog 2	1	1	0	0	1	0	1	0	hsa-miR-338-3p	-0.41	0.22	2009	Sites in UTR
MIR-338-3p	ABL2	NM_005158	v-abl Abelson murine leukemia viral oncogene homolog 2	1	1	0	0	1	0	1	0	hsa-miR-338-3p	-0.41	0.22	2009	Sites in UTR
MIR-338-3p	ABL2	NM_007314	v-abl Abelson murine leukemia viral oncogene homolog 2	1	1	0	0	1	0	1	0	hsa-miR-338-3p	-0.41	0.22	2009	Sites in UTR
MIR-338-3p	MACROD2	NM_001033087	MACRO domain containing 2	1	1	0	0	0	0	0	0	hsa-miR-338-3p	-0.41	0.11	2007, 2009	Sites in UTR
MIR-338-3p	MACROD2	NM_080676	MACRO domain containing 2	1	1	0	0	0	0	0	0	hsa-miR-338-3p	-0.41	0.11	2007, 2009	Sites in UTR
MIR-338-3p	IPO9	NM_018085	importin 9	1	1	0	0	2	1	1	0	hsa-miR-338-3p	-0.41	0.37	2009	Sites in UTR
MIR-338-3p	CCDC126	NM_138771	coiled-coil domain containing 126	1	1	0	0	0	0	0	0	hsa-miR-338-3p	-0.4	0.36	2007	Sites in UTR
MIR-338-3p	TRIM33	NM_015906	tripartite motif containing 33	1	1	0	0	1	0	0	1	hsa-miR-338-3p	-0.4	< 0.1	2007, 2009	Sites in UTR
MIR-338-3p	TRIM33	NM_033020	tripartite motif containing 33	1	1	0	0	1	0	0	1	hsa-miR-338-3p	-0.4	< 0.1	2007, 2009	Sites in UTR
MIR-338-3p	VAMP3	NM_004781	vesicle-associated membrane protein 3 (cellubrevin)	1	0	1	0	1	1	0	0	hsa-miR-338-3p	-0.4	0.12		Sites in UTR
MIR-338-3p	NRP1	NM_003873	neuropilin 1	1	0	1	0	1	0	1	0	hsa-miR-338-3p	-0.39	0.22	2007, 2009	Sites in UTR
MIR-338-3p	RNF114	NM_018683	ring finger protein 114	1	1	0	0	1	0	0	1	hsa-miR-338-3p	-0.39	0.18	2009	Sites in UTR
MIR-338-3p	PAPPA	NM_002581	pregnancy-associated plasma protein A, pappalysin 1	1	1	0	0	1	1	0	0	hsa-miR-338-3p	-0.39	< 0.1	2009	Sites in UTR
MIR-338-3p	ZBTB43	NM_001135776	zinc finger and BTB domain containing 43	1	1	0	0	2	0	1	1	hsa-miR-338-3p	-0.39	0.43		Sites in UTR
MIR-338-3p	ZBTB43	NM_014007	zinc finger and BTB domain containing 43	1	1	0	0	2	0	1	1	hsa-miR-338-3p	-0.39	0.43		Sites in UTR
MIR-338-3p	FAM69A	NM_001006605	family with sequence similarity 69, member A	1	1	0	0	0	0	0	0	hsa-miR-338-3p	-0.39	0.36	2009	Sites in UTR
MIR-338-3p	TIMP2	NM_003255	TIMP metallopeptidase inhibitor 2	1	1	0	0	0	0	0	0	hsa-miR-338-3p	-0.38	0.36	2009	Sites in UTR
MIR-338-3p	SYN2	NM_003178	synapsin II	1	1	0	0	0	0	0	0	hsa-miR-338-3p	-0.38	0.36	2007, 2009	Sites in UTR
MIR-338-3p	KCNA4	NM_002233	potassium voltage-gated channel, shaker-related subfamily, member 4	1	1	0	0	0	0	0	0	hsa-miR-338-3p	-0.38	0.25		Sites in UTR
MIR-338-3p	GPR124	NM_032777	G protein-coupled receptor 124	2	0	2	0	0	0	0	0	hsa-miR-338-3p	-0.38	0.12	2009	Sites in UTR
MIR-338-3p	TIA1	NM_022037	TIA1 cytotoxic granule-associated RNA binding protein	1	1	0	0	0	0	0	0	hsa-miR-338-3p	-0.38	0.31	2009	Sites in UTR
MIR-338-3p	TIA1	NM_022173	TIA1 cytotoxic granule-associated RNA binding protein	1	1	0	0	0	0	0	0	hsa-miR-338-3p	-0.38	0.31	2009	Sites in UTR
MIR-338-3p	STYX	NM_001130701	serine/threonine/tyrosine interacting protein	1	1	0	0	0	0	0	0	hsa-miR-338-3p	-0.38	0.14		Sites in UTR
MIR-338-3p	STYX	NM_145251	serine/threonine/tyrosine interacting protein	1	1	0	0	0	0	0	0	hsa-miR-338-3p	-0.38	0.14		Sites in UTR
MIR-338-3p	PI4K2B	NM_018323	phosphatidylinositol 4-kinase type 2 beta	1	1	0	0	0	0	0	0	hsa-miR-338-3p	-0.38	0.36	2009	Sites in UTR
MIR-338-3p	WAPAL	NM_015045	wings apart-like homolog (Drosophila)	1	1	0	0	0	0	0	0	hsa-miR-338-3p	-0.38	0.15	2009	Sites in UTR
MIR-338-3p	ARHGEF10L	NM_001011722	Rho guanine nucleotide exchange factor (GEF) 10-like	1	1	0	0	0	0	0	0	hsa-miR-338-3p	-0.37	0.35	2007, 2009	Sites in UTR
MIR-338-3p	ARHGEF10L	NM_018125	Rho guanine nucleotide exchange factor (GEF) 10-like	1	1	0	0	0	0	0	0	hsa-miR-338-3p	-0.37	0.35	2007, 2009	Sites in UTR
MIR-338-3p	ETS1	NM_001143820	v-ets erythroblastosis virus E26 oncogene homolog 1 (avian)	2	0	1	1	0	0	0	0	hsa-miR-338-3p	-0.37	0.36	2007, 2009	Sites in UTR
MIR-338-3p	ETS1	NM_001162422	v-ets erythroblastosis virus E26 oncogene homolog 1 (avian)	2	0	1	1	0	0	0	0	hsa-miR-338-3p	-0.37	0.36	2007, 2009	Sites in UTR
MIR-338-3p	ETS1	NM_005238	v-ets erythroblastosis virus E26 oncogene homolog 1 (avian)	2	0	1	1	0	0	0	0	hsa-miR-338-3p	-0.37	0.36	2007, 2009	Sites in UTR
MIR-338-3p	TMEM20	NM_001134658	transmembrane protein 20	1	1	0	0	0	0	0	0	hsa-miR-338-3p	-0.37	< 0.1	2009	Sites in UTR
MIR-338-3p	TMEM20	NM_153226	transmembrane protein 20	1	1	0	0	0	0	0	0	hsa-miR-338-3p	-0.37	< 0.1	2009	Sites in UTR
MIR-338-3p	CBL	NM_005188	Cas-Br-M (murine) ecotropic retroviral transforming sequence	1	0	0	1	2	0	0	2	hsa-miR-338-3p	-0.37	0.45	2007	Sites in UTR
MIR-338-3p	LMO3	NM_001001395	LIM domain only 3 (rhombotin-like 2)	1	0	1	0	1	0	0	1	hsa-miR-338-3p	-0.37	0.18	2009	Sites in UTR
MIR-338-3p	LMO3	NM_018640	LIM domain only 3 (rhombotin-like 2)	1	0	1	0	1	0	0	1	hsa-miR-338-3p	-0.37	0.18	2009	Sites in UTR
MIR-338-3p	SEC61A2	NM_001142628	Sec61 alpha 2 subunit (S. cerevisiae)	1	1	0	0	0	0	0	0	hsa-miR-338-3p	-0.36	0.12		Sites in UTR
MIR-338-3p	SEC61A2	NM_018144	Sec61 alpha 2 subunit (S. cerevisiae)	1	1	0	0	0	0	0	0	hsa-miR-338-3p	-0.36	0.12		Sites in UTR
MIR-338-3p	MBD1	NM_001204142	methyl-CpG binding domain protein 1	1	1	0	0	0	0	0	0	hsa-miR-338-3p	-0.36	0.11		Sites in UTR
MIR-338-3p	ICOS	NM_012092	inducible T-cell co-stimulator	1	1	0	0	0	0	0	0	hsa-miR-338-3p	-0.36	< 0.1		Sites in UTR
MIR-338-3p	HMOX2	NM_001127204	heme oxygenase (decycling) 2	1	0	1	0	1	0	0	1	hsa-miR-338-3p	-0.35	< 0.1	2007, 2009	Sites in UTR
MIR-338-3p	HMOX2	NM_001127205	heme oxygenase (decycling) 2	1	0	1	0	1	0	0	1	hsa-miR-338-3p	-0.35	< 0.1	2007, 2009	Sites in UTR
MIR-338-3p	HMOX2	NM_001127206	heme oxygenase (decycling) 2	1	0	1	0	1	0	0	1	hsa-miR-338-3p	-0.35	< 0.1	2007, 2009	Sites in UTR
MIR-338-3p	HMOX2	NM_002134	heme oxygenase (decycling) 2	1	0	1	0	1	0	0	1	hsa-miR-338-3p	-0.35	< 0.1	2007, 2009	Sites in UTR
MIR-338-3p	TERF2	NM_005652	telomeric repeat binding factor 2	1	1	0	0	0	0	0	0	hsa-miR-338-3p	-0.35	< 0.1	2009	Sites in UTR
MIR-338-3p	TNRC6B	NM_001024843	trinucleotide repeat containing 6B	1	1	0	0	0	0	0	0	hsa-miR-338-3p	-0.35	0.31	2007, 2009	Sites in UTR
MIR-338-3p	TNRC6B	NM_001162501	trinucleotide repeat containing 6B	1	1	0	0	0	0	0	0	hsa-miR-338-3p	-0.35	0.31	2007, 2009	Sites in UTR
MIR-338-3p	TNRC6B	NM_015088	trinucleotide repeat containing 6B	1	1	0	0	0	0	0	0	hsa-miR-338-3p	-0.35	0.31	2007, 2009	Sites in UTR
MIR-338-3p	PANK1	NM_138316	pantothenate kinase 1	2	0	0	2	0	0	0	0	hsa-miR-338-3p	-0.35	0.59	2009	Sites in UTR
MIR-338-3p	PANK1	NM_148977	pantothenate kinase 1	2	0	0	2	0	0	0	0	hsa-miR-338-3p	-0.35	0.59	2009	Sites in UTR
MIR-338-3p	PANK1	NM_148978	pantothenate kinase 1	2	0	0	2	0	0	0	0	hsa-miR-338-3p	-0.35	0.59	2009	Sites in UTR
MIR-338-3p	VAMP2	NM_014232	vesicle-associated membrane protein 2 (synaptobrevin 2)	1	1	0	0	1	0	0	1	hsa-miR-338-3p	-0.35	0.28	2007, 2009	Sites in UTR
MIR-338-3p	KIAA0247	NM_014734	KIAA0247	1	0	0	1	2	0	1	1	hsa-miR-338-3p	-0.34	0.39		Sites in UTR
MIR-338-3p	GGCX	NM_000821	gamma-glutamyl carboxylase	1	1	0	0	0	0	0	0	hsa-miR-338-3p	-0.34	0.31		Sites in UTR
MIR-338-3p	GGCX	NM_001142269	gamma-glutamyl carboxylase	1	1	0	0	0	0	0	0	hsa-miR-338-3p	-0.34	0.31		Sites in UTR
MIR-338-3p	SNAP29	NM_004782	synaptosomal-associated protein, 29kDa	1	1	0	0	1	0	0	1	hsa-miR-338-3p	-0.34	< 0.1	2009	Sites in UTR
MIR-338-3p	SDCBP2	NM_001199784	syndecan binding protein (syntenin) 2	1	1	0	0	0	0	0	0	hsa-miR-338-3p	-0.34	0.12		Sites in UTR
MIR-338-3p	SDCBP2	NM_015685	syndecan binding protein (syntenin) 2	1	1	0	0	0	0	0	0	hsa-miR-338-3p	-0.34	0.12		Sites in UTR
MIR-338-3p	SDCBP2	NM_080489	syndecan binding protein (syntenin) 2	1	1	0	0	0	0	0	0	hsa-miR-338-3p	-0.34	0.12		Sites in UTR
MIR-338-3p	KIAA1199	NM_018689	KIAA1199	1	1	0	0	1	0	1	0	hsa-miR-338-3p	-0.34	0.12	2009	Sites in UTR
MIR-338-3p	GNL1	NM_005275	guanine nucleotide binding protein-like 1	1	1	0	0	2	2	0	0	hsa-miR-338-3p	-0.34	< 0.1		Sites in UTR
MIR-338-3p	DAB2IP	NM_032552	DAB2 interacting protein	1	0	0	1	3	0	1	2	hsa-miR-338-3p	-0.33	0.51	2007, 2009	Sites in UTR
MIR-338-3p	SALL1	NM_001127892	sal-like 1 (Drosophila)	1	0	0	1	1	0	0	1	hsa-miR-338-3p	-0.33	0.48	2007, 2009	Sites in UTR
MIR-338-3p	SALL1	NM_002968	sal-like 1 (Drosophila)	1	0	0	1	1	0	0	1	hsa-miR-338-3p	-0.33	0.48	2007, 2009	Sites in UTR
MIR-338-3p	ADAMTS15	NM_139055	ADAM metallopeptidase with thrombospondin type 1 motif, 15	1	0	0	1	2	1	0	1	hsa-miR-338-3p	-0.33	0.45		Sites in UTR
MIR-338-3p	ANAPC11	NM_001002245	anaphase promoting complex subunit 11	1	0	0	1	2	0	1	1	hsa-miR-338-3p	-0.33	0.47		Sites in UTR
MIR-338-3p	ANAPC11	NM_001002246	anaphase promoting complex subunit 11	1	0	0	1	2	0	1	1	hsa-miR-338-3p	-0.33	0.47		Sites in UTR
MIR-338-3p	ANAPC11	NM_001002247	anaphase promoting complex subunit 11	1	0	0	1	2	0	1	1	hsa-miR-338-3p	-0.33	0.47		Sites in UTR
MIR-338-3p	ANAPC11	NM_001002248	anaphase promoting complex subunit 11	1	0	0	1	2	0	1	1	hsa-miR-338-3p	-0.33	0.47		Sites in UTR
MIR-338-3p	ANAPC11	NM_001002249	anaphase promoting complex subunit 11	1	0	0	1	2	0	1	1	hsa-miR-338-3p	-0.33	0.47		Sites in UTR
MIR-338-3p	ANAPC11	NM_016476	anaphase promoting complex subunit 11	1	0	0	1	2	0	1	1	hsa-miR-338-3p	-0.33	0.47		Sites in UTR
MIR-338-3p	AZI2	NM_022461	5-azacytidine induced 2	1	1	0	0	0	0	0	0	hsa-miR-338-3p	-0.33	0.36	2009	Sites in UTR
MIR-338-3p	MEF2C	NM_001131005	myocyte enhancer factor 2C	1	0	0	1	1	0	0	1	hsa-miR-338-3p	-0.32	0.41		Sites in UTR
MIR-338-3p	MEF2C	NM_001193347	myocyte enhancer factor 2C	1	0	0	1	1	0	0	1	hsa-miR-338-3p	-0.32	0.41		Sites in UTR
MIR-338-3p	MEF2C	NM_001193348	myocyte enhancer factor 2C	1	0	0	1	1	0	0	1	hsa-miR-338-3p	-0.32	0.41		Sites in UTR
MIR-338-3p	MEF2C	NM_001193349	myocyte enhancer factor 2C	1	0	0	1	1	0	0	1	hsa-miR-338-3p	-0.32	0.41		Sites in UTR
MIR-338-3p	MEF2C	NM_001193350	myocyte enhancer factor 2C	1	0	0	1	1	0	0	1	hsa-miR-338-3p	-0.32	0.41		Sites in UTR
MIR-338-3p	MEF2C	NM_002397	myocyte enhancer factor 2C	1	0	0	1	1	0	0	1	hsa-miR-338-3p	-0.32	0.41		Sites in UTR
MIR-338-3p	NHSL1	NM_001144060	NHS-like 1	1	0	1	0	1	0	0	1	hsa-miR-338-3p	-0.32	0.25		Sites in UTR
MIR-338-3p	NHSL1	NM_020464	NHS-like 1	1	0	1	0	1	0	0	1	hsa-miR-338-3p	-0.32	0.25		Sites in UTR
MIR-338-3p	PLA2G3	NM_015715	phospholipase A2, group III	1	1	0	0	0	0	0	0	hsa-miR-338-3p	-0.31	< 0.1	2009	Sites in UTR
MIR-338-3p	NNT	NM_012343	nicotinamide nucleotide transhydrogenase	1	1	0	0	0	0	0	0	hsa-miR-338-3p	-0.31	0.22	2009	Sites in UTR
MIR-338-3p	NNT	NM_182977	nicotinamide nucleotide transhydrogenase	1	1	0	0	0	0	0	0	hsa-miR-338-3p	-0.31	0.22	2009	Sites in UTR
MIR-338-3p	HOXA3	NM_030661	homeobox A3	2	0	1	1	0	0	0	0	hsa-miR-338-3p	-0.31	0.35	2007, 2009	Sites in UTR
MIR-338-3p	HOXA3	NM_153631	homeobox A3	2	0	1	1	0	0	0	0	hsa-miR-338-3p	-0.31	0.35	2007, 2009	Sites in UTR
MIR-338-3p	THSD7A	NM_015204	thrombospondin, type I, domain containing 7A	1	1	0	0	1	0	0	1	hsa-miR-338-3p	-0.3	0.41		Sites in UTR
MIR-338-3p	CBFB	NM_022845	core-binding factor, beta subunit	1	0	1	0	1	0	1	0	hsa-miR-338-3p	-0.3	0.22	2007, 2009	Sites in UTR
MIR-338-3p	C10orf54	NM_022153	chromosome 10 open reading frame 54	1	1	0	0	2	0	1	1	hsa-miR-338-3p	-0.3	0.34	2009	Sites in UTR
MIR-338-3p	SULT4A1	NM_014351	sulfotransferase family 4A, member 1	1	0	0	1	1	0	1	0	hsa-miR-338-3p	-0.3	0.43	2009	Sites in UTR
MIR-338-3p	CBFB	NM_001755	core-binding factor, beta subunit	1	0	1	0	1	0	1	0	hsa-miR-338-3p	-0.29	0.22	2007, 2009	Sites in UTR
MIR-338-3p	RPH3A	NM_001143854	rabphilin 3A homolog (mouse)	1	0	1	0	2	0	2	0	hsa-miR-338-3p	-0.29	0.22		Sites in UTR
MIR-338-3p	RPH3A	NM_014954	rabphilin 3A homolog (mouse)	1	0	1	0	2	0	2	0	hsa-miR-338-3p	-0.29	0.22		Sites in UTR
MIR-338-3p	RCSD1	NM_052862	RCSD domain containing 1	1	0	0	1	1	0	1	0	hsa-miR-338-3p	-0.28	0.36	2009	Sites in UTR
MIR-338-3p	ARGLU1	NM_018011	arginine and glutamate rich 1	1	0	1	0	0	0	0	0	hsa-miR-338-3p	-0.28	0.12	2007, 2009	Sites in UTR
MIR-338-3p	NOVA1	NM_002515	neuro-oncological ventral antigen 1	2	0	2	0	0	0	0	0	hsa-miR-338-3p	-0.28	0.17	2007, 2009	Sites in UTR
MIR-338-3p	NOVA1	NM_006489	neuro-oncological ventral antigen 1	2	0	2	0	0	0	0	0	hsa-miR-338-3p	-0.28	0.17	2007, 2009	Sites in UTR
MIR-338-3p	GTPBP2	NM_019096	GTP binding protein 2	1	1	0	0	0	0	0	0	hsa-miR-338-3p	-0.28	< 0.1	2009	Sites in UTR
MIR-338-3p	NOL4	NM_001198546	nucleolar protein 4	1	1	0	0	0	0	0	0	hsa-miR-338-3p	-0.28	0.12	2009	Sites in UTR
MIR-338-3p	NOL4	NM_001198547	nucleolar protein 4	1	1	0	0	0	0	0	0	hsa-miR-338-3p	-0.28	0.12	2009	Sites in UTR
MIR-338-3p	NOL4	NM_001198548	nucleolar protein 4	1	1	0	0	0	0	0	0	hsa-miR-338-3p	-0.28	0.12	2009	Sites in UTR
MIR-338-3p	NOL4	NM_001198549	nucleolar protein 4	1	1	0	0	0	0	0	0	hsa-miR-338-3p	-0.28	0.12	2009	Sites in UTR
MIR-338-3p	NOL4	NM_003787	nucleolar protein 4	1	1	0	0	0	0	0	0	hsa-miR-338-3p	-0.28	0.12	2009	Sites in UTR
MIR-338-3p	TBC1D8	NM_001102426	TBC1 domain family, member 8 (with GRAM domain)	1	0	1	0	0	0	0	0	hsa-miR-338-3p	-0.28	< 0.1	2009	Sites in UTR
MIR-338-3p	NUFIP2	NM_020772	nuclear fragile X mental retardation protein interacting protein 2	1	1	0	0	1	0	0	1	hsa-miR-338-3p	-0.28	0.32	2007, 2009	Sites in UTR
MIR-338-3p	ARHGAP42	NM_152432	Rho GTPase activating protein 42	2	0	0	2	0	0	0	0	hsa-miR-338-3p	-0.28	0.59		Sites in UTR
MIR-338-3p	PELI3	NM_001098510	pellino homolog 3 (Drosophila)	1	1	0	0	0	0	0	0	hsa-miR-338-3p	-0.27	< 0.1		Sites in UTR
MIR-338-3p	PELI3	NM_145065	pellino homolog 3 (Drosophila)	1	1	0	0	0	0	0	0	hsa-miR-338-3p	-0.27	< 0.1		Sites in UTR
MIR-338-3p	SV2A	NM_014849	synaptic vesicle glycoprotein 2A	2	1	1	0	0	0	0	0	hsa-miR-338-3p	-0.27	0.43		Sites in UTR
MIR-338-3p	SNX18	NM_001102575	sorting nexin 18	1	0	1	0	1	0	1	0	hsa-miR-338-3p	-0.27	0.21	2009	Sites in UTR
MIR-338-3p	ESYT2	NM_020728	extended synaptotagmin-like protein 2	1	0	1	0	0	0	0	0	hsa-miR-338-3p	-0.27	0.12	2007, 2009	Sites in UTR
MIR-338-3p	HUNK	NM_014586	hormonally up-regulated Neu-associated kinase	1	1	0	0	1	0	0	1	hsa-miR-338-3p	-0.27	0.18		Sites in UTR
MIR-338-3p	USF1	NM_007122	upstream transcription factor 1	1	1	0	0	0	0	0	0	hsa-miR-338-3p	-0.27	< 0.1		Sites in UTR
MIR-338-3p	USF1	NM_207005	upstream transcription factor 1	1	1	0	0	0	0	0	0	hsa-miR-338-3p	-0.27	< 0.1		Sites in UTR
MIR-338-3p	HEXIM1	NM_006460	hexamethylene bis-acetamide inducible 1	1	1	0	0	0	0	0	0	hsa-miR-338-3p	-0.26	< 0.1		Sites in UTR
MIR-338-3p	TBC1D15	NM_001146213	TBC1 domain family, member 15	1	0	1	0	0	0	0	0	hsa-miR-338-3p	-0.26	0.1	2007	Sites in UTR
MIR-338-3p	TBC1D15	NM_001146214	TBC1 domain family, member 15	1	0	1	0	0	0	0	0	hsa-miR-338-3p	-0.26	0.1	2007	Sites in UTR
MIR-338-3p	TBC1D15	NM_022771	TBC1 domain family, member 15	1	0	1	0	0	0	0	0	hsa-miR-338-3p	-0.26	0.1	2007	Sites in UTR
MIR-338-3p	PPP1CB	NM_002709	protein phosphatase 1, catalytic subunit, beta isozyme	1	0	1	0	1	0	1	0	hsa-miR-338-3p	-0.26	0.22	2009	Sites in UTR
MIR-338-3p	PPP1CB	NM_206876	protein phosphatase 1, catalytic subunit, beta isozyme	1	0	1	0	1	0	1	0	hsa-miR-338-3p	-0.26	0.22	2009	Sites in UTR
MIR-338-3p	POLR3A	NM_007055	polymerase (RNA) III (DNA directed) polypeptide A, 155kDa	1	1	0	0	0	0	0	0	hsa-miR-338-3p	-0.26	< 0.1		Sites in UTR
MIR-338-3p	TFEC	NM_001018058	transcription factor EC	1	0	1	0	1	0	0	1	hsa-miR-338-3p	-0.26	0.18	2009	Sites in UTR
MIR-338-3p	TFEC	NM_012252	transcription factor EC	1	0	1	0	1	0	0	1	hsa-miR-338-3p	-0.26	0.18	2009	Sites in UTR
MIR-338-3p	MAFB	NM_005461	v-maf musculoaponeurotic fibrosarcoma oncogene homolog B (avian)	1	1	0	0	0	0	0	0	hsa-miR-338-3p	-0.26	< 0.1	2007, 2009	Sites in UTR
MIR-338-3p	UBFD1	NM_019116	ubiquitin family domain containing 1	1	0	0	1	2	0	0	2	hsa-miR-338-3p	-0.26	0.45	2007, 2009	Sites in UTR
MIR-338-3p	FGF9	NM_002010	fibroblast growth factor 9 (glia-activating factor)	1	1	0	0	0	0	0	0	hsa-miR-338-3p	-0.26	< 0.1	2007, 2009	Sites in UTR
MIR-338-3p	SPHK2	NM_001204158	sphingosine kinase 2	1	1	0	0	0	0	0	0	hsa-miR-338-3p	-0.25	< 0.1		Sites in UTR
MIR-338-3p	SPHK2	NM_001204159	sphingosine kinase 2	1	1	0	0	0	0	0	0	hsa-miR-338-3p	-0.25	< 0.1		Sites in UTR
MIR-338-3p	SPHK2	NM_001204160	sphingosine kinase 2	1	1	0	0	0	0	0	0	hsa-miR-338-3p	-0.25	< 0.1		Sites in UTR
MIR-338-3p	SPHK2	NM_020126	sphingosine kinase 2	1	1	0	0	0	0	0	0	hsa-miR-338-3p	-0.25	< 0.1		Sites in UTR
MIR-338-3p	ANAPC11	NM_001002244	anaphase promoting complex subunit 11	1	0	0	1	2	0	1	1	hsa-miR-338-3p	-0.25	0.47		Sites in UTR
MIR-338-3p	ADAMTS6	NM_197941	ADAM metallopeptidase with thrombospondin type 1 motif, 6	1	0	0	1	1	1	0	0	hsa-miR-338-3p	-0.25	0.41	2007, 2009	Sites in UTR
MIR-338-3p	ZFHX4	NM_024721	zinc finger homeobox 4	1	0	1	0	0	0	0	0	hsa-miR-338-3p	-0.25	0.1	2007, 2009	Sites in UTR
MIR-338-3p	BRD3	NM_007371	bromodomain containing 3	1	0	1	0	1	0	1	0	hsa-miR-338-3p	-0.25	0.12		Sites in UTR
MIR-338-3p	SOX6	NM_001145811	SRY (sex determining region Y)-box 6	1	1	0	0	2	0	2	0	hsa-miR-338-3p	-0.24	0.43		Sites in UTR
MIR-338-3p	SOX6	NM_001145819	SRY (sex determining region Y)-box 6	1	1	0	0	2	0	2	0	hsa-miR-338-3p	-0.24	0.43		Sites in UTR
MIR-338-3p	SOX6	NM_017508	SRY (sex determining region Y)-box 6	1	1	0	0	2	0	2	0	hsa-miR-338-3p	-0.24	0.43		Sites in UTR
MIR-338-3p	SOX6	NM_033326	SRY (sex determining region Y)-box 6	1	1	0	0	2	0	2	0	hsa-miR-338-3p	-0.24	0.43		Sites in UTR
MIR-338-3p	FRS2	NM_001042555	fibroblast growth factor receptor substrate 2	1	0	1	0	0	0	0	0	hsa-miR-338-3p	-0.24	0.12		Sites in UTR
MIR-338-3p	FRS2	NM_006654	fibroblast growth factor receptor substrate 2	1	0	1	0	0	0	0	0	hsa-miR-338-3p	-0.24	0.12		Sites in UTR
MIR-338-3p	TNN	NM_022093	tenascin N	1	1	0	0	0	0	0	0	hsa-miR-338-3p	-0.24	< 0.1		Sites in UTR
MIR-338-3p	FTSJ1	NM_012280	FtsJ homolog 1 (E. coli)	1	0	1	0	0	0	0	0	hsa-miR-338-3p	-0.24	0.12		Sites in UTR
MIR-338-3p	FTSJ1	NM_177434	FtsJ homolog 1 (E. coli)	1	0	1	0	0	0	0	0	hsa-miR-338-3p	-0.24	0.12		Sites in UTR
MIR-338-3p	FTSJ1	NM_177439	FtsJ homolog 1 (E. coli)	1	0	1	0	0	0	0	0	hsa-miR-338-3p	-0.24	0.12		Sites in UTR
MIR-338-3p	MECOM	NM_001105077	MDS1 and EVI1 complex locus	1	0	1	0	0	0	0	0	hsa-miR-338-3p	-0.24	0.12	2009	Sites in UTR
MIR-338-3p	MECOM	NM_001105078	MDS1 and EVI1 complex locus	1	0	1	0	0	0	0	0	hsa-miR-338-3p	-0.24	0.12	2009	Sites in UTR
MIR-338-3p	MECOM	NM_001163999	MDS1 and EVI1 complex locus	1	0	1	0	0	0	0	0	hsa-miR-338-3p	-0.24	0.12	2009	Sites in UTR
MIR-338-3p	MECOM	NM_001164000	MDS1 and EVI1 complex locus	1	0	1	0	0	0	0	0	hsa-miR-338-3p	-0.24	0.12	2009	Sites in UTR
MIR-338-3p	MECOM	NM_001205194	MDS1 and EVI1 complex locus	1	0	1	0	0	0	0	0	hsa-miR-338-3p	-0.24	0.12	2009	Sites in UTR
MIR-338-3p	MECOM	NM_004991	MDS1 and EVI1 complex locus	1	0	1	0	0	0	0	0	hsa-miR-338-3p	-0.24	0.12	2009	Sites in UTR
MIR-338-3p	MECOM	NM_005241	MDS1 and EVI1 complex locus	1	0	1	0	0	0	0	0	hsa-miR-338-3p	-0.24	0.12	2009	Sites in UTR
MIR-338-3p	AP4E1	NM_007347	adaptor-related protein complex 4, epsilon 1 subunit	1	1	0	0	0	0	0	0	hsa-miR-338-3p	-0.24	0.12	2007	Sites in UTR
MIR-338-3p	TTL	NM_153712	tubulin tyrosine ligase	1	1	0	0	1	0	0	1	hsa-miR-338-3p	-0.24	< 0.1		Sites in UTR
MIR-338-3p	SNX18	NM_001145427	sorting nexin 18	1	0	1	0	1	0	1	0	hsa-miR-338-3p	-0.24	0.21	2009	Sites in UTR
MIR-338-3p	ARPC1B	NM_005720	actin related protein 2/3 complex, subunit 1B, 41kDa	1	0	1	0	0	0	0	0	hsa-miR-338-3p	-0.23	< 0.1	2009	Sites in UTR
MIR-338-3p	PCBP1	NM_006196	poly(rC) binding protein 1	1	0	1	0	0	0	0	0	hsa-miR-338-3p	-0.23	0.12		Sites in UTR
MIR-338-3p	ZDHHC18	NM_032283	zinc finger, DHHC-type containing 18	2	0	2	0	0	0	0	0	hsa-miR-338-3p	-0.23	0.17	2007, 2009	Sites in UTR
MIR-338-3p	AAK1	NM_014911	AP2 associated kinase 1	2	1	0	1	3	0	1	2	hsa-miR-338-3p	-0.23	0.69	2007, 2009	Sites in UTR
MIR-338-3p	C16orf54	NM_175900	chromosome 16 open reading frame 54	1	0	0	1	2	0	1	1	hsa-miR-338-3p	-0.23	0.47	2007	Sites in UTR
MIR-338-3p	SLCO3A1	NM_013272	solute carrier organic anion transporter family, member 3A1	1	0	1	0	1	0	0	1	hsa-miR-338-3p	-0.23	0.18		Sites in UTR
MIR-338-3p	PYGB	NM_002862	phosphorylase, glycogen; brain	1	1	0	0	0	0	0	0	hsa-miR-338-3p	-0.23	0.12	2009	Sites in UTR
MIR-338-3p	GPT2	NM_001142466	glutamic pyruvate transaminase (alanine aminotransferase) 2	1	0	0	1	1	0	1	0	hsa-miR-338-3p	-0.22	0.41		Sites in UTR
MIR-338-3p	GPT2	NM_133443	glutamic pyruvate transaminase (alanine aminotransferase) 2	1	0	0	1	1	0	1	0	hsa-miR-338-3p	-0.22	0.41		Sites in UTR
MIR-338-3p	SRGAP3	NM_001033117	SLIT-ROBO Rho GTPase activating protein 3	1	1	0	0	2	1	0	1	hsa-miR-338-3p	-0.22	0.33	2007, 2009	Sites in UTR
MIR-338-3p	SRGAP3	NM_014850	SLIT-ROBO Rho GTPase activating protein 3	1	1	0	0	2	1	0	1	hsa-miR-338-3p	-0.22	0.33	2007, 2009	Sites in UTR
MIR-338-3p	NDFIP1	NM_030571	Nedd4 family interacting protein 1	1	0	1	0	0	0	0	0	hsa-miR-338-3p	-0.22	< 0.1	2009	Sites in UTR
MIR-338-3p	RGS6	NM_001204416	regulator of G-protein signaling 6	1	0	1	0	1	0	0	1	hsa-miR-338-3p	-0.22	0.18		Sites in UTR
MIR-338-3p	RGS6	NM_001204419	regulator of G-protein signaling 6	1	0	1	0	1	0	0	1	hsa-miR-338-3p	-0.22	0.18		Sites in UTR
MIR-338-3p	RGS6	NM_001204420	regulator of G-protein signaling 6	1	0	1	0	1	0	0	1	hsa-miR-338-3p	-0.22	0.18		Sites in UTR
MIR-338-3p	RGS6	NM_001204423	regulator of G-protein signaling 6	1	0	1	0	1	0	0	1	hsa-miR-338-3p	-0.22	0.18		Sites in UTR
MIR-338-3p	RGS6	NM_001204424	regulator of G-protein signaling 6	1	0	1	0	1	0	0	1	hsa-miR-338-3p	-0.22	0.18		Sites in UTR
MIR-338-3p	RGS6	NM_004296	regulator of G-protein signaling 6	1	0	1	0	1	0	0	1	hsa-miR-338-3p	-0.22	0.18		Sites in UTR
MIR-338-3p	KCNMA1	NM_001014797	potassium large conductance calcium-activated channel, subfamily M, alpha member 1	1	0	1	0	0	0	0	0	hsa-miR-338-3p	-0.22	0.12	2007, 2009	Sites in UTR
MIR-338-3p	NFATC1	NM_006162	nuclear factor of activated T-cells, cytoplasmic, calcineurin-dependent 1	1	0	0	1	0	0	0	0	hsa-miR-338-3p	-0.22	0.36		Sites in UTR
MIR-338-3p	NFATC1	NM_172387	nuclear factor of activated T-cells, cytoplasmic, calcineurin-dependent 1	1	0	0	1	0	0	0	0	hsa-miR-338-3p	-0.22	0.36		Sites in UTR
MIR-338-3p	NFATC1	NM_172388	nuclear factor of activated T-cells, cytoplasmic, calcineurin-dependent 1	1	0	0	1	0	0	0	0	hsa-miR-338-3p	-0.22	0.36		Sites in UTR
MIR-338-3p	NFATC1	NM_172389	nuclear factor of activated T-cells, cytoplasmic, calcineurin-dependent 1	1	0	0	1	0	0	0	0	hsa-miR-338-3p	-0.22	0.36		Sites in UTR
MIR-338-3p	FGD1	NM_004463	FYVE, RhoGEF and PH domain containing 1	1	0	1	0	0	0	0	0	hsa-miR-338-3p	-0.22	< 0.1	2009	Sites in UTR
MIR-338-3p	COL1A1	NM_000088	collagen, type I, alpha 1	1	0	0	1	0	0	0	0	hsa-miR-338-3p	-0.22	0.36	2007	Sites in UTR
MIR-338-3p	AKAP12	NM_005100	A kinase (PRKA) anchor protein 12	1	1	0	0	0	0	0	0	hsa-miR-338-3p	-0.22	0.13	2009	Sites in UTR
MIR-338-3p	AKAP12	NM_144497	A kinase (PRKA) anchor protein 12	1	1	0	0	0	0	0	0	hsa-miR-338-3p	-0.22	0.13	2009	Sites in UTR
MIR-338-3p	MAP1A	NM_002373	microtubule-associated protein 1A	1	0	1	0	0	0	0	0	hsa-miR-338-3p	-0.22	0.12		Sites in UTR
MIR-338-3p	CAMTA1	NM_015215	calmodulin binding transcription activator 1	1	0	0	1	1	0	0	1	hsa-miR-338-3p	-0.21	0.46	2007, 2009	Sites in UTR
MIR-338-3p	LRTOMT	NM_001145308	leucine rich transmembrane and 0-methyltransferase domain containing	1	1	0	0	0	0	0	0	hsa-miR-338-3p	-0.21	< 0.1		Sites in UTR
MIR-338-3p	NFIA	NM_005595	nuclear factor I/A	1	0	0	1	1	0	1	0	hsa-miR-338-3p	-0.21	0.42	2007	Sites in UTR
MIR-338-3p	RUNX2	NM_001015051	runt-related transcription factor 2	1	1	0	0	1	0	0	1	hsa-miR-338-3p	-0.2	< 0.1	2007, 2009	Sites in UTR
MIR-338-3p	RUNX2	NM_001024630	runt-related transcription factor 2	1	1	0	0	1	0	0	1	hsa-miR-338-3p	-0.2	< 0.1	2007, 2009	Sites in UTR
MIR-338-3p	RUNX2	NM_004348	runt-related transcription factor 2	1	1	0	0	1	0	0	1	hsa-miR-338-3p	-0.2	< 0.1	2007, 2009	Sites in UTR
MIR-338-3p	ARL5A	NM_001037174	ADP-ribosylation factor-like 5A	1	0	0	1	0	0	0	0	hsa-miR-338-3p	-0.2	0.36	2007, 2009	Sites in UTR
MIR-338-3p	ARL5A	NM_012097	ADP-ribosylation factor-like 5A	1	0	0	1	0	0	0	0	hsa-miR-338-3p	-0.2	0.36	2007, 2009	Sites in UTR
MIR-338-3p	ARL5A	NM_177985	ADP-ribosylation factor-like 5A	1	0	0	1	0	0	0	0	hsa-miR-338-3p	-0.2	0.36	2007, 2009	Sites in UTR
MIR-338-3p	MLIP	NM_138569	muscular LMNA-interacting protein	1	0	1	0	0	0	0	0	hsa-miR-338-3p	-0.2	0.12		Sites in UTR
MIR-338-3p	CPEB3	NM_001178137	cytoplasmic polyadenylation element binding protein 3	1	0	1	0	0	0	0	0	hsa-miR-338-3p	-0.2	< 0.1	2007, 2009	Sites in UTR
MIR-338-3p	CPEB3	NM_014912	cytoplasmic polyadenylation element binding protein 3	1	0	1	0	0	0	0	0	hsa-miR-338-3p	-0.2	< 0.1	2007, 2009	Sites in UTR
MIR-338-3p	TPM3	NM_001043351	tropomyosin 3	1	0	0	1	1	0	1	0	hsa-miR-338-3p	-0.2	0.43		Sites in UTR
MIR-338-3p	TPM3	NM_153649	tropomyosin 3	1	0	0	1	1	0	1	0	hsa-miR-338-3p	-0.2	0.43		Sites in UTR
MIR-338-3p	HSPA12A	NM_025015	heat shock 70kDa protein 12A	1	0	1	0	0	0	0	0	hsa-miR-338-3p	-0.2	0.12	2009	Sites in UTR
MIR-338-3p	HNRNPA2B1	NM_002137	heterogeneous nuclear ribonucleoprotein A2/B1	1	0	1	0	0	0	0	0	hsa-miR-338-3p	-0.2	0.12		Sites in UTR
MIR-338-3p	HNRNPA2B1	NM_031243	heterogeneous nuclear ribonucleoprotein A2/B1	1	0	1	0	0	0	0	0	hsa-miR-338-3p	-0.2	0.12		Sites in UTR
MIR-338-3p	TGOLN2	NM_001206840	trans-golgi network protein 2	1	0	1	0	0	0	0	0	hsa-miR-338-3p	-0.2	0.11	2009	Sites in UTR
MIR-338-3p	MORF4L2	NM_001142418	mortality factor 4 like 2	1	0	1	0	0	0	0	0	hsa-miR-338-3p	-0.2	0.11	2007	Sites in UTR
MIR-338-3p	MORF4L2	NM_001142419	mortality factor 4 like 2	1	0	1	0	0	0	0	0	hsa-miR-338-3p	-0.2	0.11	2007	Sites in UTR
MIR-338-3p	MORF4L2	NM_001142420	mortality factor 4 like 2	1	0	1	0	0	0	0	0	hsa-miR-338-3p	-0.2	0.11	2007	Sites in UTR
MIR-338-3p	MORF4L2	NM_001142421	mortality factor 4 like 2	1	0	1	0	0	0	0	0	hsa-miR-338-3p	-0.2	0.11	2007	Sites in UTR
MIR-338-3p	MORF4L2	NM_001142422	mortality factor 4 like 2	1	0	1	0	0	0	0	0	hsa-miR-338-3p	-0.2	0.11	2007	Sites in UTR
MIR-338-3p	MORF4L2	NM_001142423	mortality factor 4 like 2	1	0	1	0	0	0	0	0	hsa-miR-338-3p	-0.2	0.11	2007	Sites in UTR
MIR-338-3p	MORF4L2	NM_001142424	mortality factor 4 like 2	1	0	1	0	0	0	0	0	hsa-miR-338-3p	-0.2	0.11	2007	Sites in UTR
MIR-338-3p	MORF4L2	NM_001142425	mortality factor 4 like 2	1	0	1	0	0	0	0	0	hsa-miR-338-3p	-0.2	0.11	2007	Sites in UTR
MIR-338-3p	MORF4L2	NM_001142426	mortality factor 4 like 2	1	0	1	0	0	0	0	0	hsa-miR-338-3p	-0.2	0.11	2007	Sites in UTR
MIR-338-3p	MORF4L2	NM_001142427	mortality factor 4 like 2	1	0	1	0	0	0	0	0	hsa-miR-338-3p	-0.2	0.11	2007	Sites in UTR
MIR-338-3p	MORF4L2	NM_001142428	mortality factor 4 like 2	1	0	1	0	0	0	0	0	hsa-miR-338-3p	-0.2	0.11	2007	Sites in UTR
MIR-338-3p	MORF4L2	NM_001142429	mortality factor 4 like 2	1	0	1	0	0	0	0	0	hsa-miR-338-3p	-0.2	0.11	2007	Sites in UTR
MIR-338-3p	MORF4L2	NM_001142430	mortality factor 4 like 2	1	0	1	0	0	0	0	0	hsa-miR-338-3p	-0.2	0.11	2007	Sites in UTR
MIR-338-3p	MORF4L2	NM_001142431	mortality factor 4 like 2	1	0	1	0	0	0	0	0	hsa-miR-338-3p	-0.2	0.11	2007	Sites in UTR
MIR-338-3p	MORF4L2	NM_001142432	mortality factor 4 like 2	1	0	1	0	0	0	0	0	hsa-miR-338-3p	-0.2	0.11	2007	Sites in UTR
MIR-338-3p	MORF4L2	NM_012286	mortality factor 4 like 2	1	0	1	0	0	0	0	0	hsa-miR-338-3p	-0.2	0.11	2007	Sites in UTR
MIR-338-3p	NXPH3	NM_007225	neurexophilin 3	1	0	1	0	5	0	3	2	hsa-miR-338-3p	-0.19	0.47	2007	Sites in UTR
MIR-338-3p	NFIA	NM_001134673	nuclear factor I/A	1	0	0	1	1	0	1	0	hsa-miR-338-3p	-0.19	0.42	2007	Sites in UTR
MIR-338-3p	NFIA	NM_001145511	nuclear factor I/A	1	0	0	1	1	0	1	0	hsa-miR-338-3p	-0.19	0.42	2007	Sites in UTR
MIR-338-3p	NFIA	NM_001145512	nuclear factor I/A	1	0	0	1	1	0	1	0	hsa-miR-338-3p	-0.19	0.42	2007	Sites in UTR
MIR-338-3p	PRDM15	NM_022115	PR domain containing 15	1	0	0	1	0	0	0	0	hsa-miR-338-3p	-0.19	0.36	2007, 2009	Sites in UTR
MIR-338-3p	FGFR2	NM_001144915	fibroblast growth factor receptor 2	1	0	0	1	0	0	0	0	hsa-miR-338-3p	-0.19	0.36	2007, 2009	Sites in UTR
MIR-338-3p	RGS7BP	NM_001029875	regulator of G-protein signaling 7 binding protein	1	1	0	0	0	0	0	0	hsa-miR-338-3p	-0.19	0.29	2007, 2009	Sites in UTR
MIR-338-3p	EIF2S1	NM_004094	eukaryotic translation initiation factor 2, subunit 1 alpha, 35kDa	1	0	1	0	0	0	0	0	hsa-miR-338-3p	-0.19	0.12		Sites in UTR
MIR-338-3p	TGOLN2	NM_001206841	trans-golgi network protein 2	1	0	1	0	0	0	0	0	hsa-miR-338-3p	-0.19	0.11	2009	Sites in UTR
MIR-338-3p	SEPSECS	NM_016955	Sep (O-phosphoserine) tRNA:Sec (selenocysteine) tRNA synthase	1	0	1	0	1	1	0	0	hsa-miR-338-3p	-0.19	0.11		Sites in UTR
MIR-338-3p	RAPH1	NM_213589	Ras association (RalGDS/AF-6) and pleckstrin homology domains 1	1	0	0	1	0	0	0	0	hsa-miR-338-3p	-0.19	0.36	2007, 2009	Sites in UTR
MIR-338-3p	TGOLN2	NM_001206844	trans-golgi network protein 2	1	0	1	0	0	0	0	0	hsa-miR-338-3p	-0.19	0.11	2009	Sites in UTR
MIR-338-3p	TGOLN2	NM_006464	trans-golgi network protein 2	1	0	1	0	0	0	0	0	hsa-miR-338-3p	-0.19	0.11	2009	Sites in UTR
MIR-338-3p	PRDM15	NM_001040424	PR domain containing 15	1	0	0	1	0	0	0	0	hsa-miR-338-3p	-0.18	0.36	2007, 2009	Sites in UTR
MIR-338-3p	TP63	NM_001114979	tumor protein p63	1	0	1	0	0	0	0	0	hsa-miR-338-3p	-0.18	< 0.1		Sites in UTR
MIR-338-3p	TP63	NM_001114982	tumor protein p63	1	0	1	0	0	0	0	0	hsa-miR-338-3p	-0.18	< 0.1		Sites in UTR
MIR-338-3p	MNX1	NM_001165255	motor neuron and pancreas homeobox 1	1	0	0	1	0	0	0	0	hsa-miR-338-3p	-0.18	0.36	2009	Sites in UTR
MIR-338-3p	MNX1	NM_005515	motor neuron and pancreas homeobox 1	1	0	0	1	0	0	0	0	hsa-miR-338-3p	-0.18	0.36	2009	Sites in UTR
MIR-338-3p	MORF4L1	NM_006791	mortality factor 4 like 1	1	0	1	0	0	0	0	0	hsa-miR-338-3p	-0.18	0.12	2007	Sites in UTR
MIR-338-3p	MORF4L1	NM_206839	mortality factor 4 like 1	1	0	1	0	0	0	0	0	hsa-miR-338-3p	-0.18	0.12	2007	Sites in UTR
MIR-338-3p	PLXNB3	NM_001163257	plexin B3	1	0	0	1	0	0	0	0	hsa-miR-338-3p	-0.18	0.36	2007, 2009	Sites in UTR
MIR-338-3p	PLXNB3	NM_005393	plexin B3	1	0	0	1	0	0	0	0	hsa-miR-338-3p	-0.18	0.36	2007, 2009	Sites in UTR
MIR-338-3p	TPM4	NM_001145160	tropomyosin 4	1	0	0	1	0	0	0	0	hsa-miR-338-3p	-0.18	0.36		Sites in UTR
MIR-338-3p	TPM4	NM_003290	tropomyosin 4	1	0	0	1	0	0	0	0	hsa-miR-338-3p	-0.18	0.36		Sites in UTR
MIR-338-3p	KDR	NM_002253	kinase insert domain receptor (a type III receptor tyrosine kinase)	1	0	1	0	0	0	0	0	hsa-miR-338-3p	-0.18	< 0.1	2009	Sites in UTR
MIR-338-3p	CH25H	NM_003956	cholesterol 25-hydroxylase	1	0	0	1	0	0	0	0	hsa-miR-338-3p	-0.18	0.36		Sites in UTR
MIR-338-3p	EYA3	NM_001990	eyes absent homolog 3 (Drosophila)	1	0	1	0	0	0	0	0	hsa-miR-338-3p	-0.18	< 0.1		Sites in UTR
MIR-338-3p	LRRC7	NM_020794	leucine rich repeat containing 7	1	0	0	1	0	0	0	0	hsa-miR-338-3p	-0.18	0.36	2007, 2009	Sites in UTR
MIR-338-3p	MAP6	NM_033063	microtubule-associated protein 6	1	0	0	1	0	0	0	0	hsa-miR-338-3p	-0.18	0.34		Sites in UTR
MIR-338-3p	TACC1	NM_001122824	transforming, acidic coiled-coil containing protein 1	1	0	1	0	1	0	0	1	hsa-miR-338-3p	-0.18	0.18		Sites in UTR
MIR-338-3p	TACC1	NM_001146216	transforming, acidic coiled-coil containing protein 1	1	0	1	0	1	0	0	1	hsa-miR-338-3p	-0.18	0.18		Sites in UTR
MIR-338-3p	TACC1	NM_006283	transforming, acidic coiled-coil containing protein 1	1	0	1	0	1	0	0	1	hsa-miR-338-3p	-0.18	0.18		Sites in UTR
MIR-338-3p	RBMS3	NM_001003792	RNA binding motif, single stranded interacting protein 3	1	0	1	0	0	0	0	0	hsa-miR-338-3p	-0.17	< 0.1	2009	Sites in UTR
MIR-338-3p	RBMS3	NM_001003793	RNA binding motif, single stranded interacting protein 3	1	0	1	0	0	0	0	0	hsa-miR-338-3p	-0.17	< 0.1	2009	Sites in UTR
MIR-338-3p	RBMS3	NM_001177711	RNA binding motif, single stranded interacting protein 3	1	0	1	0	0	0	0	0	hsa-miR-338-3p	-0.17	< 0.1	2009	Sites in UTR
MIR-338-3p	EFNA5	NM_001962	ephrin-A5	1	0	1	0	1	0	0	1	hsa-miR-338-3p	-0.17	0.17		Sites in UTR
MIR-338-3p	PPP4R1	NM_001042388	protein phosphatase 4, regulatory subunit 1	1	0	1	0	0	0	0	0	hsa-miR-338-3p	-0.17	< 0.1	2007, 2009	Sites in UTR
MIR-338-3p	PPP4R1	NM_005134	protein phosphatase 4, regulatory subunit 1	1	0	1	0	0	0	0	0	hsa-miR-338-3p	-0.17	< 0.1	2007, 2009	Sites in UTR
MIR-338-3p	PDIK1L	NM_152835	PDLIM1 interacting kinase 1 like	1	0	1	0	0	0	0	0	hsa-miR-338-3p	-0.17	< 0.1	2009	Sites in UTR
MIR-338-3p	PAPD5	NM_001040284	PAP associated domain containing 5	1	0	1	0	2	0	0	2	hsa-miR-338-3p	-0.17	0.44	2007, 2009	Sites in UTR
MIR-338-3p	PAPD5	NM_001040285	PAP associated domain containing 5	1	0	1	0	2	0	0	2	hsa-miR-338-3p	-0.17	0.44	2007, 2009	Sites in UTR
MIR-338-3p	CSDA	NM_001145426	cold shock domain protein A	1	0	1	0	0	0	0	0	hsa-miR-338-3p	-0.17	< 0.1	2007, 2009	Sites in UTR
MIR-338-3p	CSDA	NM_003651	cold shock domain protein A	1	0	1	0	0	0	0	0	hsa-miR-338-3p	-0.17	< 0.1	2007, 2009	Sites in UTR
MIR-338-3p	C17orf75	NM_022344	chromosome 17 open reading frame 75	1	1	0	0	0	0	0	0	hsa-miR-338-3p	-0.17	0.12		Sites in UTR
MIR-338-3p	EN1	NM_001426	engrailed homeobox 1	1	0	0	1	0	0	0	0	hsa-miR-338-3p	-0.17	0.36	2007	Sites in UTR
MIR-338-3p	N4BP2L1	NM_052818	NEDD4 binding protein 2-like 1	1	0	1	0	0	0	0	0	hsa-miR-338-3p	-0.17	0.12	2007, 2009	Sites in UTR
MIR-338-3p	CDV3	NM_017548	CDV3 homolog (mouse)	1	0	0	1	0	0	0	0	hsa-miR-338-3p	-0.17	0.36	2009	Sites in UTR
MIR-338-3p	SLC30A4	NM_013309	solute carrier family 30 (zinc transporter), member 4	1	0	0	1	0	0	0	0	hsa-miR-338-3p	-0.17	0.36		Sites in UTR
MIR-338-3p	LRRC59	NM_018509	leucine rich repeat containing 59	1	0	0	1	0	0	0	0	hsa-miR-338-3p	-0.17	0.36	2007, 2009	Sites in UTR
MIR-338-3p	SRSF2	NM_001195427	serine/arginine-rich splicing factor 2	1	0	1	0	0	0	0	0	hsa-miR-338-3p	-0.17	0.11	2007, 2009	Sites in UTR
MIR-338-3p	SRSF2	NM_003016	serine/arginine-rich splicing factor 2	1	0	1	0	0	0	0	0	hsa-miR-338-3p	-0.17	0.11	2007, 2009	Sites in UTR
MIR-338-3p	SNX30	NM_001012994	sorting nexin family member 30	1	0	1	0	0	0	0	0	hsa-miR-338-3p	-0.17	< 0.1	2009	Sites in UTR
MIR-338-3p	SLC30A7	NM_001144884	solute carrier family 30 (zinc transporter), member 7	1	0	0	1	0	0	0	0	hsa-miR-338-3p	-0.17	0.36	2007, 2009	Sites in UTR
MIR-338-3p	PTPN21	NM_007039	protein tyrosine phosphatase, non-receptor type 21	1	0	1	0	0	0	0	0	hsa-miR-338-3p	-0.17	0.12		Sites in UTR
MIR-338-3p	ATP10D	NM_020453	ATPase, class V, type 10D	1	0	1	0	0	0	0	0	hsa-miR-338-3p	-0.17	< 0.1	2009	Sites in UTR
MIR-338-3p	C6orf222	NM_001010903	chromosome 6 open reading frame 222	1	0	1	0	0	0	0	0	hsa-miR-338-3p	-0.17	< 0.1	2007, 2009	Sites in UTR
MIR-338-3p	ERC1	NM_178039	ELKS/RAB6-interacting/CAST family member 1	1	0	0	1	2	0	0	2	hsa-miR-338-3p	-0.16	0.45		Sites in UTR
MIR-338-3p	ERC1	NM_178040	ELKS/RAB6-interacting/CAST family member 1	1	0	0	1	2	0	0	2	hsa-miR-338-3p	-0.16	0.45		Sites in UTR
MIR-338-3p	ADAM17	NM_003183	ADAM metallopeptidase domain 17	1	0	1	0	0	0	0	0	hsa-miR-338-3p	-0.16	< 0.1	2007, 2009	Sites in UTR
MIR-338-3p	HELZ	NM_014877	helicase with zinc finger	1	0	1	0	0	0	0	0	hsa-miR-338-3p	-0.16	< 0.1	2007, 2009	Sites in UTR
MIR-338-3p	TMEM33	NM_018126	transmembrane protein 33	1	0	1	0	1	0	0	1	hsa-miR-338-3p	-0.16	< 0.1		Sites in UTR
MIR-338-3p	KIAA1324	NM_020775	KIAA1324	1	0	0	1	0	0	0	0	hsa-miR-338-3p	-0.16	0.36		Sites in UTR
MIR-338-3p	FGFR2	NM_000141	fibroblast growth factor receptor 2	1	0	0	1	0	0	0	0	hsa-miR-338-3p	-0.16	0.36	2007, 2009	Sites in UTR
MIR-338-3p	FGFR2	NM_001144914	fibroblast growth factor receptor 2	1	0	0	1	0	0	0	0	hsa-miR-338-3p	-0.16	0.36	2007, 2009	Sites in UTR
MIR-338-3p	FGFR2	NM_001144916	fibroblast growth factor receptor 2	1	0	0	1	0	0	0	0	hsa-miR-338-3p	-0.16	0.36	2007, 2009	Sites in UTR
MIR-338-3p	FGFR2	NM_001144917	fibroblast growth factor receptor 2	1	0	0	1	0	0	0	0	hsa-miR-338-3p	-0.16	0.36	2007, 2009	Sites in UTR
MIR-338-3p	FGFR2	NM_001144918	fibroblast growth factor receptor 2	1	0	0	1	0	0	0	0	hsa-miR-338-3p	-0.16	0.36	2007, 2009	Sites in UTR
MIR-338-3p	FGFR2	NM_022970	fibroblast growth factor receptor 2	1	0	0	1	0	0	0	0	hsa-miR-338-3p	-0.16	0.36	2007, 2009	Sites in UTR
MIR-338-3p	DVL3	NM_004423	dishevelled, dsh homolog 3 (Drosophila)	1	0	1	0	0	0	0	0	hsa-miR-338-3p	-0.16	0.12		Sites in UTR
MIR-338-3p	TSPYL1	NM_003309	TSPY-like 1	1	0	0	1	1	0	1	0	hsa-miR-338-3p	-0.16	0.43	2009	Sites in UTR
MIR-338-3p	HN1	NM_001002032	hematological and neurological expressed 1	1	0	1	0	0	0	0	0	hsa-miR-338-3p	-0.16	0.11	2009	Sites in UTR
MIR-338-3p	HN1	NM_001002033	hematological and neurological expressed 1	1	0	1	0	0	0	0	0	hsa-miR-338-3p	-0.16	0.11	2009	Sites in UTR
MIR-338-3p	HN1	NM_016185	hematological and neurological expressed 1	1	0	1	0	0	0	0	0	hsa-miR-338-3p	-0.16	0.11	2009	Sites in UTR
MIR-338-3p	SS18L1	NM_198935	synovial sarcoma translocation gene on chromosome 18-like 1	1	0	1	0	0	0	0	0	hsa-miR-338-3p	-0.16	< 0.1	2009	Sites in UTR
MIR-338-3p	IREB2	NM_004136	iron-responsive element binding protein 2	1	0	0	1	0	0	0	0	hsa-miR-338-3p	-0.15	0.36		Sites in UTR
MIR-338-3p	CAMK2A	NM_015981	calcium/calmodulin-dependent protein kinase II alpha	1	0	0	1	0	0	0	0	hsa-miR-338-3p	-0.15	0.36	2007, 2009	Sites in UTR
MIR-338-3p	CAMK2A	NM_171825	calcium/calmodulin-dependent protein kinase II alpha	1	0	0	1	0	0	0	0	hsa-miR-338-3p	-0.15	0.36	2007, 2009	Sites in UTR
MIR-338-3p	CAV1	NM_001172895	caveolin 1, caveolae protein, 22kDa	1	0	0	1	0	0	0	0	hsa-miR-338-3p	-0.15	0.35		Sites in UTR
MIR-338-3p	CAV1	NM_001172896	caveolin 1, caveolae protein, 22kDa	1	0	0	1	0	0	0	0	hsa-miR-338-3p	-0.15	0.35		Sites in UTR
MIR-338-3p	CAV1	NM_001172897	caveolin 1, caveolae protein, 22kDa	1	0	0	1	0	0	0	0	hsa-miR-338-3p	-0.15	0.35		Sites in UTR
MIR-338-3p	CAV1	NM_001753	caveolin 1, caveolae protein, 22kDa	1	0	0	1	0	0	0	0	hsa-miR-338-3p	-0.15	0.35		Sites in UTR
MIR-338-3p	MAF	NM_001031804	v-maf musculoaponeurotic fibrosarcoma oncogene homolog (avian)	1	1	0	0	0	0	0	0	hsa-miR-338-3p	-0.15	< 0.1	2007, 2009	Sites in UTR
MIR-338-3p	UBE2G1	NM_003342	ubiquitin-conjugating enzyme E2G 1	1	0	0	1	0	0	0	0	hsa-miR-338-3p	-0.15	0.36	2007, 2009	Sites in UTR
MIR-338-3p	IRS2	NM_003749	insulin receptor substrate 2	1	0	0	1	0	0	0	0	hsa-miR-338-3p	-0.15	0.36	2009	Sites in UTR
MIR-338-3p	YRDC	NM_024640	yrdC domain containing (E. coli)	1	0	0	1	0	0	0	0	hsa-miR-338-3p	-0.15	0.36	2007, 2009	Sites in UTR
MIR-338-3p	FBXO30	NM_032145	F-box protein 30	1	0	0	1	0	0	0	0	hsa-miR-338-3p	-0.15	0.36	2009	Sites in UTR
MIR-338-3p	UPK1B	NM_006952	uroplakin 1B	1	0	0	1	0	0	0	0	hsa-miR-338-3p	-0.15	0.36	2009	Sites in UTR
MIR-338-3p	BAMBI	NM_012342	BMP and activin membrane-bound inhibitor homolog (Xenopus laevis)	1	0	0	1	0	0	0	0	hsa-miR-338-3p	-0.15	0.36	2009	Sites in UTR
MIR-338-3p	ZFAND3	NM_021943	zinc finger, AN1-type domain 3	1	0	0	1	0	0	0	0	hsa-miR-338-3p	-0.15	0.36	2007, 2009	Sites in UTR
MIR-338-3p	ZADH2	NM_175907	zinc binding alcohol dehydrogenase domain containing 2	1	1	0	0	0	0	0	0	hsa-miR-338-3p	-0.15	< 0.1		Sites in UTR
MIR-338-3p	RBBP5	NM_001193272	retinoblastoma binding protein 5	1	0	0	1	0	0	0	0	hsa-miR-338-3p	-0.15	0.36	2009	Sites in UTR
MIR-338-3p	RBBP5	NM_001193273	retinoblastoma binding protein 5	1	0	0	1	0	0	0	0	hsa-miR-338-3p	-0.15	0.36	2009	Sites in UTR
MIR-338-3p	RBBP5	NM_005057	retinoblastoma binding protein 5	1	0	0	1	0	0	0	0	hsa-miR-338-3p	-0.15	0.36	2009	Sites in UTR
MIR-338-3p	ARHGAP32	NM_001142685	Rho GTPase activating protein 32	1	0	0	1	0	0	0	0	hsa-miR-338-3p	-0.15	0.36	2007, 2009	Sites in UTR
MIR-338-3p	ARHGAP32	NM_014715	Rho GTPase activating protein 32	1	0	0	1	0	0	0	0	hsa-miR-338-3p	-0.15	0.36	2007, 2009	Sites in UTR
MIR-338-3p	SF3A3	NM_006802	splicing factor 3a, subunit 3, 60kDa	1	0	1	0	0	0	0	0	hsa-miR-338-3p	-0.15	0.12	2009	Sites in UTR
MIR-338-3p	ZNF652	NM_001145365	zinc finger protein 652	1	0	1	0	0	0	0	0	hsa-miR-338-3p	-0.15	< 0.1		Sites in UTR
MIR-338-3p	ZNF652	NM_014897	zinc finger protein 652	1	0	1	0	0	0	0	0	hsa-miR-338-3p	-0.15	< 0.1		Sites in UTR
MIR-338-3p	ZDHHC21	NM_178566	zinc finger, DHHC-type containing 21	1	0	1	0	0	0	0	0	hsa-miR-338-3p	-0.15	< 0.1	2007, 2009	Sites in UTR
MIR-338-3p	COPS2	NM_001143887	COP9 constitutive photomorphogenic homolog subunit 2 (Arabidopsis)	1	1	0	0	0	0	0	0	hsa-miR-338-3p	-0.15	< 0.1		Sites in UTR
MIR-338-3p	COPS2	NM_004236	COP9 constitutive photomorphogenic homolog subunit 2 (Arabidopsis)	1	1	0	0	0	0	0	0	hsa-miR-338-3p	-0.15	< 0.1		Sites in UTR
MIR-338-3p	MYCBP2	NM_015057	MYC binding protein 2	1	0	1	0	0	0	0	0	hsa-miR-338-3p	-0.14	0.12	2007	Sites in UTR
MIR-338-3p	TPM3	NM_001043352	tropomyosin 3	1	0	0	1	1	0	1	0	hsa-miR-338-3p	-0.14	0.43		Sites in UTR
MIR-338-3p	TPM3	NM_001043353	tropomyosin 3	1	0	0	1	1	0	1	0	hsa-miR-338-3p	-0.14	0.43		Sites in UTR
MIR-338-3p	PKNOX1	NM_004571	PBX/knotted 1 homeobox 1	1	0	0	1	0	0	0	0	hsa-miR-338-3p	-0.14	0.36	2009	Sites in UTR
MIR-338-3p	TANC2	NM_025185	tetratricopeptide repeat, ankyrin repeat and coiled-coil containing 2	1	0	0	1	0	0	0	0	hsa-miR-338-3p	-0.14	0.36	2009	Sites in UTR
MIR-338-3p	PRKCG	NM_002739	protein kinase C, gamma	1	0	0	1	0	0	0	0	hsa-miR-338-3p	-0.14	0.36		Sites in UTR
MIR-338-3p	TANC1	NM_001145909	tetratricopeptide repeat, ankyrin repeat and coiled-coil containing 1	1	0	1	0	0	0	0	0	hsa-miR-338-3p	-0.14	< 0.1	2007, 2009	Sites in UTR
MIR-338-3p	TANC1	NM_033394	tetratricopeptide repeat, ankyrin repeat and coiled-coil containing 1	1	0	1	0	0	0	0	0	hsa-miR-338-3p	-0.14	< 0.1	2007, 2009	Sites in UTR
MIR-338-3p	TSHZ2	NM_001193421	teashirt zinc finger homeobox 2	1	0	0	1	1	0	0	1	hsa-miR-338-3p	-0.14	0.43		Sites in UTR
MIR-338-3p	TSHZ2	NM_173485	teashirt zinc finger homeobox 2	1	0	0	1	1	0	0	1	hsa-miR-338-3p	-0.14	0.43		Sites in UTR
MIR-338-3p	N4BP2L1	NM_001079691	NEDD4 binding protein 2-like 1	1	0	1	0	0	0	0	0	hsa-miR-338-3p	-0.14	0.12	2007, 2009	Sites in UTR
MIR-338-3p	GNG12	NM_018841	guanine nucleotide binding protein (G protein), gamma 12	1	1	0	0	1	0	0	1	hsa-miR-338-3p	-0.14	0.11	2009	Sites in UTR
MIR-338-3p	EIF4E3	NM_001134649	eukaryotic translation initiation factor 4E family member 3	1	0	1	0	0	0	0	0	hsa-miR-338-3p	-0.14	< 0.1	2007, 2009	Sites in UTR
MIR-338-3p	EIF4E3	NM_001134650	eukaryotic translation initiation factor 4E family member 3	1	0	1	0	0	0	0	0	hsa-miR-338-3p	-0.14	< 0.1	2007, 2009	Sites in UTR
MIR-338-3p	EIF4E3	NM_001134651	eukaryotic translation initiation factor 4E family member 3	1	0	1	0	0	0	0	0	hsa-miR-338-3p	-0.14	< 0.1	2007, 2009	Sites in UTR
MIR-338-3p	EIF4E3	NM_173359	eukaryotic translation initiation factor 4E family member 3	1	0	1	0	0	0	0	0	hsa-miR-338-3p	-0.14	< 0.1	2007, 2009	Sites in UTR
MIR-338-3p	WWTR1	NM_001168278	WW domain containing transcription regulator 1	1	0	1	0	0	0	0	0	hsa-miR-338-3p	-0.14	0.12		Sites in UTR
MIR-338-3p	WWTR1	NM_001168280	WW domain containing transcription regulator 1	1	0	1	0	0	0	0	0	hsa-miR-338-3p	-0.14	0.12		Sites in UTR
MIR-338-3p	WWTR1	NM_015472	WW domain containing transcription regulator 1	1	0	1	0	0	0	0	0	hsa-miR-338-3p	-0.14	0.12		Sites in UTR
MIR-338-3p	PIRT	NM_001101387	phosphoinositide-interacting regulator of transient receptor potential channels	1	0	1	0	0	0	0	0	hsa-miR-338-3p	-0.14	0.12		Sites in UTR
MIR-338-3p	PPP1R3F	NM_001184745	protein phosphatase 1, regulatory (inhibitor) subunit 3F	1	0	0	1	0	0	0	0	hsa-miR-338-3p	-0.14	0.36	2009	Sites in UTR
MIR-338-3p	PPP1R3F	NM_033215	protein phosphatase 1, regulatory (inhibitor) subunit 3F	1	0	0	1	0	0	0	0	hsa-miR-338-3p	-0.14	0.36	2009	Sites in UTR
MIR-338-3p	GALNT10	NM_198321	UDP-N-acetyl-alpha-D-galactosamine:polypeptide N-acetylgalactosaminyltransferase 10 (GalNAc-T10)	1	0	1	0	1	0	1	0	hsa-miR-338-3p	-0.14	0.22		Sites in UTR
MIR-338-3p	LUC7L2	NM_016019	LUC7-like 2 (S. cerevisiae)	1	0	0	1	0	0	0	0	hsa-miR-338-3p	-0.14	0.36	2009	Sites in UTR
MIR-338-3p	USP7	NM_003470	ubiquitin specific peptidase 7 (herpes virus-associated)	1	0	0	1	0	0	0	0	hsa-miR-338-3p	-0.13	0.36	2009	Sites in UTR
MIR-338-3p	RRM1	NM_001033	ribonucleotide reductase M1	1	0	0	1	0	0	0	0	hsa-miR-338-3p	-0.13	0.36	2009	Sites in UTR
MIR-338-3p	SLC30A7	NM_133496	solute carrier family 30 (zinc transporter), member 7	1	0	0	1	0	0	0	0	hsa-miR-338-3p	-0.13	0.36	2007, 2009	Sites in UTR
MIR-338-3p	HIATL1	NM_032558	hippocampus abundant transcript-like 1	1	0	0	1	0	0	0	0	hsa-miR-338-3p	-0.13	0.36	2007	Sites in UTR
MIR-338-3p	SERINC5	NM_001174072	serine incorporator 5	1	0	1	0	2	0	2	0	hsa-miR-338-3p	-0.13	0.22		Sites in UTR
MIR-338-3p	HIVEP2	NM_006734	human immunodeficiency virus type I enhancer binding protein 2	1	0	0	1	0	0	0	0	hsa-miR-338-3p	-0.12	0.35		Sites in UTR
MIR-338-3p	FBXW7	NM_001013415	F-box and WD repeat domain containing 7	1	0	1	0	0	0	0	0	hsa-miR-338-3p	-0.12	0.1	2007, 2009	Sites in UTR
MIR-338-3p	FBXW7	NM_018315	F-box and WD repeat domain containing 7	1	0	1	0	0	0	0	0	hsa-miR-338-3p	-0.12	0.1	2007, 2009	Sites in UTR
MIR-338-3p	FBXW7	NM_033632	F-box and WD repeat domain containing 7	1	0	1	0	0	0	0	0	hsa-miR-338-3p	-0.12	0.1	2007, 2009	Sites in UTR
MIR-338-3p	KRT77	NM_175078	keratin 77	1	0	0	1	0	0	0	0	hsa-miR-338-3p	-0.12	0.36	2009	Sites in UTR
MIR-338-3p	NHS	NM_001136024	Nance-Horan syndrome (congenital cataracts and dental anomalies)	1	0	1	0	0	0	0	0	hsa-miR-338-3p	-0.12	0.12	2007, 2009	Sites in UTR
MIR-338-3p	NHS	NM_198270	Nance-Horan syndrome (congenital cataracts and dental anomalies)	1	0	1	0	0	0	0	0	hsa-miR-338-3p	-0.12	0.12	2007, 2009	Sites in UTR
MIR-338-3p	GGA1	NM_001001560	golgi-associated, gamma adaptin ear containing, ARF binding protein 1	1	1	0	0	0	0	0	0	hsa-miR-338-3p	-0.12	< 0.1		Sites in UTR
MIR-338-3p	GGA1	NM_001172687	golgi-associated, gamma adaptin ear containing, ARF binding protein 1	1	1	0	0	0	0	0	0	hsa-miR-338-3p	-0.12	< 0.1		Sites in UTR
MIR-338-3p	GGA1	NM_001172688	golgi-associated, gamma adaptin ear containing, ARF binding protein 1	1	1	0	0	0	0	0	0	hsa-miR-338-3p	-0.12	< 0.1		Sites in UTR
MIR-338-3p	GGA1	NM_013365	golgi-associated, gamma adaptin ear containing, ARF binding protein 1	1	1	0	0	0	0	0	0	hsa-miR-338-3p	-0.12	< 0.1		Sites in UTR
MIR-338-3p	ATXN7L1	NM_020725	ataxin 7-like 1	1	0	1	0	0	0	0	0	hsa-miR-338-3p	-0.12	< 0.1	2009	Sites in UTR
MIR-338-3p	ATXN7L1	NM_138495	ataxin 7-like 1	1	0	1	0	0	0	0	0	hsa-miR-338-3p	-0.12	< 0.1	2009	Sites in UTR
MIR-338-3p	TMPRSS2	NM_001135099	transmembrane protease, serine 2	1	0	0	1	0	0	0	0	hsa-miR-338-3p	-0.12	0.36		Sites in UTR
MIR-338-3p	TMPRSS2	NM_005656	transmembrane protease, serine 2	1	0	0	1	0	0	0	0	hsa-miR-338-3p	-0.12	0.36		Sites in UTR
MIR-338-3p	BSN	NM_003458	bassoon (presynaptic cytomatrix protein)	1	0	0	1	0	0	0	0	hsa-miR-338-3p	-0.12	0.35		Sites in UTR
MIR-338-3p	ATXN7L3B	NM_001136262	ataxin 7-like 3B	1	0	1	0	0	0	0	0	hsa-miR-338-3p	-0.12	< 0.1		Sites in UTR
MIR-338-3p	SP6	NM_199262	Sp6 transcription factor	1	1	0	0	0	0	0	0	hsa-miR-338-3p	-0.12	0.12	2007, 2009	Sites in UTR
MIR-338-3p	MAP3K3	NM_002401	mitogen-activated protein kinase kinase kinase 3	1	0	1	0	0	0	0	0	hsa-miR-338-3p	-0.12	0.12	2007	Sites in UTR
MIR-338-3p	MAP3K3	NM_203351	mitogen-activated protein kinase kinase kinase 3	1	0	1	0	0	0	0	0	hsa-miR-338-3p	-0.12	0.12	2007	Sites in UTR
MIR-338-3p	2016-03-03	NM_178450	membrane-associated ring finger (C3HC4) 3	1	1	0	0	0	0	0	0	hsa-miR-338-3p	-0.12	0.29		Sites in UTR
MIR-338-3p	TLN2	NM_015059	talin 2	1	0	0	1	2	0	1	1	hsa-miR-338-3p	-0.12	0.46		Sites in UTR
MIR-338-3p	OSBPL3	NM_015550	oxysterol binding protein-like 3	1	0	0	1	0	0	0	0	hsa-miR-338-3p	-0.12	0.36	2009	Sites in UTR
MIR-338-3p	OSBPL3	NM_145320	oxysterol binding protein-like 3	1	0	0	1	0	0	0	0	hsa-miR-338-3p	-0.12	0.36	2009	Sites in UTR
MIR-338-3p	OSBPL3	NM_145321	oxysterol binding protein-like 3	1	0	0	1	0	0	0	0	hsa-miR-338-3p	-0.12	0.36	2009	Sites in UTR
MIR-338-3p	OSBPL3	NM_145322	oxysterol binding protein-like 3	1	0	0	1	0	0	0	0	hsa-miR-338-3p	-0.12	0.36	2009	Sites in UTR
MIR-338-3p	TEX19	NM_207459	testis expressed 19	1	0	0	1	0	0	0	0	hsa-miR-338-3p	-0.12	0.36	2009	Sites in UTR
MIR-338-3p	C18orf25	NM_001008239	chromosome 18 open reading frame 25	1	0	0	1	0	0	0	0	hsa-miR-338-3p	-0.11	0.36	2009	Sites in UTR
MIR-338-3p	C18orf25	NM_145055	chromosome 18 open reading frame 25	1	0	0	1	0	0	0	0	hsa-miR-338-3p	-0.11	0.36	2009	Sites in UTR
MIR-338-3p	TXLNA	NM_175852	taxilin alpha	1	0	1	0	1	0	0	1	hsa-miR-338-3p	-0.11	0.18		Sites in UTR
MIR-338-3p	ZBTB39	NM_014830	zinc finger and BTB domain containing 39	2	0	1	1	2	0	1	1	hsa-miR-338-3p	-0.11	0.54	2007, 2009	Sites in UTR
MIR-338-3p	BCL2L15	NM_001010922	BCL2-like 15	1	0	0	1	0	0	0	0	hsa-miR-338-3p	-0.11	0.36	2009	Sites in UTR
MIR-338-3p	SYT2	NM_001136504	synaptotagmin II	1	1	0	0	4	1	2	1	hsa-miR-338-3p	> -0.11	0.47		Sites in UTR
MIR-338-3p	SYT2	NM_177402	synaptotagmin II	1	1	0	0	4	1	2	1	hsa-miR-338-3p	> -0.11	0.47		Sites in UTR
MIR-338-3p	HAPLN1	NM_001884	hyaluronan and proteoglycan link protein 1	1	0	0	1	0	0	0	0	hsa-miR-338-3p	-0.11	0.36		Sites in UTR
MIR-338-3p	ATG9A	NM_001077198	ATG9 autophagy related 9 homolog A (S. cerevisiae)	1	0	1	0	0	0	0	0	hsa-miR-338-3p	-0.11	< 0.1	2007, 2009	Sites in UTR
MIR-338-3p	ATG9A	NM_024085	ATG9 autophagy related 9 homolog A (S. cerevisiae)	1	0	1	0	0	0	0	0	hsa-miR-338-3p	-0.11	< 0.1	2007, 2009	Sites in UTR
MIR-338-3p	INPP5B	NM_005540	inositol polyphosphate-5-phosphatase, 75kDa	1	0	0	1	0	0	0	0	hsa-miR-338-3p	-0.11	0.36		Sites in UTR
MIR-338-3p	AMOTL2	NM_016201	angiomotin like 2	1	0	0	1	0	0	0	0	hsa-miR-338-3p	-0.1	0.36	2009	Sites in UTR
MIR-338-3p	RASAL1	NM_001193520	RAS protein activator like 1 (GAP1 like)	1	0	0	1	0	0	0	0	hsa-miR-338-3p	-0.1	0.36		Sites in UTR
MIR-338-3p	RASAL1	NM_001193521	RAS protein activator like 1 (GAP1 like)	1	0	0	1	0	0	0	0	hsa-miR-338-3p	-0.1	0.36		Sites in UTR
MIR-338-3p	RASAL1	NM_004658	RAS protein activator like 1 (GAP1 like)	1	0	0	1	0	0	0	0	hsa-miR-338-3p	-0.1	0.36		Sites in UTR
MIR-338-3p	PCGF3	NM_006315	polycomb group ring finger 3	1	0	1	0	0	0	0	0	hsa-miR-338-3p	-0.1	0.12		Sites in UTR
MIR-338-3p	DUOX1	NM_017434	dual oxidase 1	1	0	1	0	0	0	0	0	hsa-miR-338-3p	-0.1	< 0.1	2007, 2009	Sites in UTR
MIR-338-3p	DUOX1	NM_175940	dual oxidase 1	1	0	1	0	0	0	0	0	hsa-miR-338-3p	-0.1	< 0.1	2007, 2009	Sites in UTR
MIR-338-3p	NDOR1	NM_001144026	NADPH dependent diflavin oxidoreductase 1	1	0	0	1	3	0	0	3	hsa-miR-338-3p	-0.1	0.49		Sites in UTR
MIR-338-3p	NDOR1	NM_001144028	NADPH dependent diflavin oxidoreductase 1	1	0	0	1	3	0	0	3	hsa-miR-338-3p	-0.1	0.49		Sites in UTR
MIR-338-3p	NDOR1	NM_014434	NADPH dependent diflavin oxidoreductase 1	1	0	0	1	3	0	0	3	hsa-miR-338-3p	-0.1	0.49		Sites in UTR
MIR-338-3p	CAPN5	NM_004055	calpain 5	1	0	0	1	1	0	0	1	hsa-miR-338-3p	-0.1	0.4	2007	Sites in UTR
MIR-338-3p	ACTR2	NM_001005386	ARP2 actin-related protein 2 homolog (yeast)	1	1	0	0	0	0	0	0	hsa-miR-338-3p	-0.1	< 0.1	2007, 2009	Sites in UTR
MIR-338-3p	ACTR2	NM_005722	ARP2 actin-related protein 2 homolog (yeast)	1	1	0	0	0	0	0	0	hsa-miR-338-3p	-0.1	< 0.1	2007, 2009	Sites in UTR
MIR-338-3p	DCUN1D3	NM_173475	DCN1, defective in cullin neddylation 1, domain containing 3 (S. cerevisiae)	1	0	0	1	0	0	0	0	hsa-miR-338-3p	-0.1	0.36	2007, 2009	Sites in UTR
MIR-338-3p	CNOT6	NM_015455	CCR4-NOT transcription complex, subunit 6	1	1	0	0	1	0	0	1	hsa-miR-338-3p	-0.1	< 0.1	2009	Sites in UTR
MIR-338-3p	ADAMTS18	NM_199355	ADAM metallopeptidase with thrombospondin type 1 motif, 18	1	0	0	1	0	0	0	0	hsa-miR-338-3p	-0.09	0.36	2009	Sites in UTR
MIR-338-3p	BBX	NM_001142568	bobby sox homolog (Drosophila)	1	1	0	0	3	0	0	3	hsa-miR-338-3p	-0.09	0.2		Sites in UTR
MIR-338-3p	BBX	NM_020235	bobby sox homolog (Drosophila)	1	1	0	0	3	0	0	3	hsa-miR-338-3p	-0.09	0.2		Sites in UTR
MIR-338-3p	THSD4	NM_024817	thrombospondin, type I, domain containing 4	1	1	0	0	3	1	1	1	hsa-miR-338-3p	> -0.09	0.18		Sites in UTR
MIR-338-3p	ATP6V1C2	NM_001039362	ATPase, H+ transporting, lysosomal 42kDa, V1 subunit C2	1	0	0	1	0	0	0	0	hsa-miR-338-3p	-0.09	0.36		Sites in UTR
MIR-338-3p	ATP6V1C2	NM_144583	ATPase, H+ transporting, lysosomal 42kDa, V1 subunit C2	1	0	0	1	0	0	0	0	hsa-miR-338-3p	-0.09	0.36		Sites in UTR
MIR-338-3p	CAMK2G	NM_001204492	calcium/calmodulin-dependent protein kinase II gamma	1	0	0	1	0	0	0	0	hsa-miR-338-3p	-0.09	0.36	2007, 2009	Sites in UTR
MIR-338-3p	CAMK2G	NM_001222	calcium/calmodulin-dependent protein kinase II gamma	1	0	0	1	0	0	0	0	hsa-miR-338-3p	-0.09	0.36	2007, 2009	Sites in UTR
MIR-338-3p	CAMK2G	NM_172169	calcium/calmodulin-dependent protein kinase II gamma	1	0	0	1	0	0	0	0	hsa-miR-338-3p	-0.09	0.36	2007, 2009	Sites in UTR
MIR-338-3p	CAMK2G	NM_172170	calcium/calmodulin-dependent protein kinase II gamma	1	0	0	1	0	0	0	0	hsa-miR-338-3p	-0.09	0.36	2007, 2009	Sites in UTR
MIR-338-3p	CAMK2G	NM_172171	calcium/calmodulin-dependent protein kinase II gamma	1	0	0	1	0	0	0	0	hsa-miR-338-3p	-0.09	0.36	2007, 2009	Sites in UTR
MIR-338-3p	CAMK2G	NM_172173	calcium/calmodulin-dependent protein kinase II gamma	1	0	0	1	0	0	0	0	hsa-miR-338-3p	-0.09	0.36	2007, 2009	Sites in UTR
MIR-338-3p	FAM135B	NM_015912	family with sequence similarity 135, member B	1	0	0	1	0	0	0	0	hsa-miR-338-3p	-0.09	0.35	2007	Sites in UTR
MIR-338-3p	SEMA6A	NM_020796	sema domain, transmembrane domain (TM), and cytoplasmic domain, (semaphorin) 6A	1	0	1	0	0	0	0	0	hsa-miR-338-3p	-0.08	0.12	2007, 2009	Sites in UTR
MIR-338-3p	C3orf57	NM_001040100	chromosome 3 open reading frame 57	1	0	1	0	0	0	0	0	hsa-miR-338-3p	-0.08	0.12	2007	Sites in UTR
MIR-338-3p	F11R	NM_016946	F11 receptor	1	0	0	1	1	0	0	1	hsa-miR-338-3p	-0.08	0.41	2007	Sites in UTR
MIR-338-3p	CDV3	NM_001134422	CDV3 homolog (mouse)	1	0	0	1	0	0	0	0	hsa-miR-338-3p	-0.07	0.36	2009	Sites in UTR
MIR-338-3p	CDV3	NM_001134423	CDV3 homolog (mouse)	1	0	0	1	0	0	0	0	hsa-miR-338-3p	-0.07	0.36	2009	Sites in UTR
MIR-338-3p	FAM70A	NM_001104544	family with sequence similarity 70, member A	1	0	1	0	0	0	0	0	hsa-miR-338-3p	-0.07	0.12	2007	Sites in UTR
MIR-338-3p	FAM70A	NM_001104545	family with sequence similarity 70, member A	1	0	1	0	0	0	0	0	hsa-miR-338-3p	-0.07	0.12	2007	Sites in UTR
MIR-338-3p	FAM70A	NM_017938	family with sequence similarity 70, member A	1	0	1	0	0	0	0	0	hsa-miR-338-3p	-0.07	0.12	2007	Sites in UTR
MIR-338-3p	PTPRT	NM_007050	protein tyrosine phosphatase, receptor type, T	1	0	0	1	3	0	2	1	hsa-miR-338-3p	-0.07	0.54		Sites in UTR
MIR-338-3p	PTPRT	NM_133170	protein tyrosine phosphatase, receptor type, T	1	0	0	1	3	0	2	1	hsa-miR-338-3p	-0.07	0.54		Sites in UTR
MIR-338-3p	PLD3	NM_001031696	phospholipase D family, member 3	1	0	1	0	0	0	0	0	hsa-miR-338-3p	-0.07	0.11	2007, 2009	Sites in UTR
MIR-338-3p	PLD3	NM_012268	phospholipase D family, member 3	1	0	1	0	0	0	0	0	hsa-miR-338-3p	-0.07	0.11	2007, 2009	Sites in UTR
MIR-338-3p	SOX4	NM_003107	SRY (sex determining region Y)-box 4	1	0	0	1	0	0	0	0	hsa-miR-338-3p	-0.07	0.36	2007, 2009	Sites in UTR
MIR-338-3p	KCTD7	NM_001167961	potassium channel tetramerisation domain containing 7	1	0	1	0	1	0	0	1	hsa-miR-338-3p	-0.07	0.18		Sites in UTR
MIR-338-3p	KCTD7	NM_153033	potassium channel tetramerisation domain containing 7	1	0	1	0	1	0	0	1	hsa-miR-338-3p	-0.07	0.18		Sites in UTR
MIR-338-3p	ATXN7L3	NM_001098833	ataxin 7-like 3	1	0	1	0	1	0	0	1	hsa-miR-338-3p	-0.07	0.14	2009	Sites in UTR
MIR-338-3p	ATXN7L3	NM_020218	ataxin 7-like 3	1	0	1	0	1	0	0	1	hsa-miR-338-3p	-0.07	0.14	2009	Sites in UTR
MIR-338-3p	NDOR1	NM_001144027	NADPH dependent diflavin oxidoreductase 1	1	0	0	1	3	0	0	3	hsa-miR-338-3p	-0.07	0.49		Sites in UTR
MIR-338-3p	SH3PXD2A	NM_014631	SH3 and PX domains 2A	1	0	0	1	1	0	0	1	hsa-miR-338-3p	-0.07	0.41	2007, 2009	Sites in UTR
MIR-338-3p	SCN4A	NM_000334	sodium channel, voltage-gated, type IV, alpha subunit	1	0	1	0	0	0	0	0	hsa-miR-338-3p	-0.07	0.12		Sites in UTR
MIR-338-3p	LRCH4	NM_002319	leucine-rich repeats and calponin homology (CH) domain containing 4	1	0	0	1	0	0	0	0	hsa-miR-338-3p	-0.06	0.36	2009	Sites in UTR
MIR-338-3p	GRIN1	NM_000832	glutamate receptor, ionotropic, N-methyl D-aspartate 1	1	0	0	1	0	0	0	0	hsa-miR-338-3p	-0.06	0.36	2009	Sites in UTR
MIR-338-3p	GRIN1	NM_001185090	glutamate receptor, ionotropic, N-methyl D-aspartate 1	1	0	0	1	0	0	0	0	hsa-miR-338-3p	-0.06	0.36	2009	Sites in UTR
MIR-338-3p	GRIN1	NM_001185091	glutamate receptor, ionotropic, N-methyl D-aspartate 1	1	0	0	1	0	0	0	0	hsa-miR-338-3p	-0.06	0.36	2009	Sites in UTR
MIR-338-3p	GTPBP3	NM_001128855	GTP binding protein 3 (mitochondrial)	1	0	1	0	0	0	0	0	hsa-miR-338-3p	-0.06	0.12		Sites in UTR
MIR-338-3p	GTPBP3	NM_001195422	GTP binding protein 3 (mitochondrial)	1	0	1	0	0	0	0	0	hsa-miR-338-3p	-0.06	0.12		Sites in UTR
MIR-338-3p	GTPBP3	NM_032620	GTP binding protein 3 (mitochondrial)	1	0	1	0	0	0	0	0	hsa-miR-338-3p	-0.06	0.12		Sites in UTR
MIR-338-3p	GTPBP3	NM_133644	GTP binding protein 3 (mitochondrial)	1	0	1	0	0	0	0	0	hsa-miR-338-3p	-0.06	0.12		Sites in UTR
MIR-338-3p	RNF144A	NM_014746	ring finger protein 144A	1	1	0	0	2	0	0	2	hsa-miR-338-3p	-0.06	0.45	2009	Sites in UTR
MIR-338-3p	PEAK1	NM_024776	NKF3 kinase family member	1	1	0	0	1	0	0	1	hsa-miR-338-3p	-0.06	< 0.1	2009	Sites in UTR
MIR-338-3p	MAP3K2	NM_006609	mitogen-activated protein kinase kinase kinase 2	2	0	1	1	0	0	0	0	hsa-miR-338-3p	-0.06	0.36		Sites in UTR
MIR-338-3p	WNK1	NM_001184985	WNK lysine deficient protein kinase 1	1	0	0	1	0	0	0	0	hsa-miR-338-3p	-0.06	0.36	2009	Sites in UTR
MIR-338-3p	WNK1	NM_014823	WNK lysine deficient protein kinase 1	1	0	0	1	0	0	0	0	hsa-miR-338-3p	-0.06	0.36	2009	Sites in UTR
MIR-338-3p	WNK1	NM_018979	WNK lysine deficient protein kinase 1	1	0	0	1	0	0	0	0	hsa-miR-338-3p	-0.06	0.36	2009	Sites in UTR
MIR-338-3p	WNK1	NM_213655	WNK lysine deficient protein kinase 1	1	0	0	1	0	0	0	0	hsa-miR-338-3p	-0.06	0.36	2009	Sites in UTR
MIR-338-3p	TMEM229B	NM_182526	transmembrane protein 229B	1	0	0	1	0	0	0	0	hsa-miR-338-3p	-0.05	0.36	2007, 2009	Sites in UTR
MIR-338-3p	RLIM	NM_016120	ring finger protein, LIM domain interacting	1	0	1	0	1	0	1	0	hsa-miR-338-3p	-0.05	0.22		Sites in UTR
MIR-338-3p	RLIM	NM_183353	ring finger protein, LIM domain interacting	1	0	1	0	1	0	1	0	hsa-miR-338-3p	-0.05	0.22		Sites in UTR
MIR-338-3p	TRIM67	NM_001004342	tripartite motif containing 67	1	0	0	1	1	1	0	0	hsa-miR-338-3p	-0.05	0.35		Sites in UTR
MIR-338-3p	TBC1D25	NM_002536	TBC1 domain family, member 25	1	0	1	0	0	0	0	0	hsa-miR-338-3p	-0.05	0.12		Sites in UTR
MIR-338-3p	SLAIN2	NM_020846	SLAIN motif family, member 2	1	0	0	1	0	0	0	0	hsa-miR-338-3p	-0.05	0.35		Sites in UTR
MIR-338-3p	ZBTB7B	NM_015872	zinc finger and BTB domain containing 7B	1	0	0	1	0	0	0	0	hsa-miR-338-3p	-0.05	0.36	2009	Sites in UTR
MIR-338-3p	TULP4	NM_001007466	tubby like protein 4	1	0	0	1	0	0	0	0	hsa-miR-338-3p	-0.04	0.36		Sites in UTR
MIR-338-3p	TULP4	NM_020245	tubby like protein 4	1	0	0	1	0	0	0	0	hsa-miR-338-3p	-0.04	0.36		Sites in UTR
MIR-338-3p	C11orf41	NM_012194	chromosome 11 open reading frame 41	1	0	1	0	0	0	0	0	hsa-miR-338-3p	-0.04	< 0.1	2009	Sites in UTR
MIR-338-3p	SFXN5	NM_144579	sideroflexin 5	1	0	1	0	1	0	1	0	hsa-miR-338-3p	> -0.04	0.22		Sites in UTR
MIR-338-3p	JDP2	NM_001135047	Jun dimerization protein 2	1	0	0	1	0	0	0	0	hsa-miR-338-3p	-0.04	0.36		Sites in UTR
MIR-338-3p	JDP2	NM_001135048	Jun dimerization protein 2	1	0	0	1	0	0	0	0	hsa-miR-338-3p	-0.04	0.36		Sites in UTR
MIR-338-3p	JDP2	NM_001135049	Jun dimerization protein 2	1	0	0	1	0	0	0	0	hsa-miR-338-3p	-0.04	0.36		Sites in UTR
MIR-338-3p	JDP2	NM_130469	Jun dimerization protein 2	1	0	0	1	0	0	0	0	hsa-miR-338-3p	-0.04	0.36		Sites in UTR
MIR-338-3p	GRIN1	NM_007327	glutamate receptor, ionotropic, N-methyl D-aspartate 1	1	0	0	1	0	0	0	0	hsa-miR-338-3p	-0.03	0.36	2009	Sites in UTR
MIR-338-3p	GRIN1	NM_021569	glutamate receptor, ionotropic, N-methyl D-aspartate 1	1	0	0	1	0	0	0	0	hsa-miR-338-3p	-0.03	0.36	2009	Sites in UTR
MIR-338-3p	TET3	NM_144993	tet oncogene family member 3	1	0	1	0	0	0	0	0	hsa-miR-338-3p	-0.03	0.12	2009	Sites in UTR
MIR-338-3p	MACC1	NM_182762	metastasis associated in colon cancer 1	1	0	1	0	0	0	0	0	hsa-miR-338-3p	-0.03	0.11		Sites in UTR
MIR-338-3p	ANKRD52	NM_173595	ankyrin repeat domain 52	1	0	1	0	0	0	0	0	hsa-miR-338-3p	> -0.02	0.12		Sites in UTR
MIR-338-3p	DLG2	NM_001142699	discs, large homolog 2 (Drosophila)	1	0	1	0	0	0	0	0	hsa-miR-338-3p	> -0.02	0.12	2007, 2009	Sites in UTR
MIR-338-3p	DLG2	NM_001142700	discs, large homolog 2 (Drosophila)	1	0	1	0	0	0	0	0	hsa-miR-338-3p	> -0.02	0.12	2007, 2009	Sites in UTR
MIR-338-3p	DLG2	NM_001142702	discs, large homolog 2 (Drosophila)	1	0	1	0	0	0	0	0	hsa-miR-338-3p	> -0.02	0.12	2007, 2009	Sites in UTR
MIR-338-3p	DLG2	NM_001206769	discs, large homolog 2 (Drosophila)	1	0	1	0	0	0	0	0	hsa-miR-338-3p	> -0.02	0.12	2007, 2009	Sites in UTR
MIR-338-3p	DLG2	NM_001364	discs, large homolog 2 (Drosophila)	1	0	1	0	0	0	0	0	hsa-miR-338-3p	> -0.02	0.12	2007, 2009	Sites in UTR
MIR-338-3p	LDOC1L	NM_032287	leucine zipper, down-regulated in cancer 1-like	1	0	1	0	0	0	0	0	hsa-miR-338-3p	> -0.02	0.12		Sites in UTR
MIR-338-3p	FBXO33	NM_203301	F-box protein 33	1	0	1	0	0	0	0	0	hsa-miR-338-3p	> -0.02	< 0.1	2007, 2009	Sites in UTR
MIR-338-3p	CPLX2	NM_001008220	complexin 2	1	0	1	0	0	0	0	0	hsa-miR-338-3p	> -0.02	< 0.1	2009	Sites in UTR
MIR-338-3p	CPLX2	NM_006650	complexin 2	1	0	1	0	0	0	0	0	hsa-miR-338-3p	> -0.02	< 0.1	2009	Sites in UTR
MIR-338-3p	FBXO32	NM_001242463	F-box protein 32	1	0	1	0	0	0	0	0	hsa-miR-338-3p	> -0.02	< 0.1		Sites in UTR
MIR-338-3p	FBXO32	NM_058229	F-box protein 32	1	0	1	0	0	0	0	0	hsa-miR-338-3p	> -0.02	< 0.1		Sites in UTR
MIR-338-3p	FBXO32	NM_148177	F-box protein 32	1	0	1	0	0	0	0	0	hsa-miR-338-3p	> -0.02	< 0.1		Sites in UTR
MIR-338-3p	TRAF3	NM_001199427	TNF receptor-associated factor 3	1	0	0	1	0	0	0	0	hsa-miR-338-3p	> -0.01	0.36		Sites in UTR
MIR-338-3p	TRAF3	NM_003300	TNF receptor-associated factor 3	1	0	0	1	0	0	0	0	hsa-miR-338-3p	> -0.01	0.36		Sites in UTR
MIR-338-3p	TRAF3	NM_145725	TNF receptor-associated factor 3	1	0	0	1	0	0	0	0	hsa-miR-338-3p	> -0.01	0.36		Sites in UTR
MIR-338-3p	TRAF3	NM_145726	TNF receptor-associated factor 3	1	0	0	1	0	0	0	0	hsa-miR-338-3p	> -0.01	0.36		Sites in UTR
MIR-338-3p	MLL2	NM_003482	myeloid/lymphoid or mixed-lineage leukemia 2	1	0	0	1	0	0	0	0	hsa-miR-338-3p	> -0.01	0.36	2007, 2009	Sites in UTR
MIR-338-3p	RUSC2	NM_001135999	RUN and SH3 domain containing 2	1	0	1	0	0	0	0	0	hsa-miR-338-3p	N/A	< 0.1	2009	Sites in UTR
MIR-338-3p	RUSC2	NM_014806	RUN and SH3 domain containing 2	1	0	1	0	0	0	0	0	hsa-miR-338-3p	N/A	< 0.1	2009	Sites in UTR
MIR-338-3p	MPP4	NM_033066	membrane protein, palmitoylated 4 (MAGUK p55 subfamily member 4)	1	1	0	0	0	0	0	0	hsa-miR-338-3p	N/A	< 0.1		Sites in UTR
mir-127-3p	SETD8	NM_020382	SET domain containing (lysine methyltransferase) 8	1	1	0	0	0	0	0	0	hsa-miR-127-3p	-0.59	N/A	2007, 2009	Sites in UTR
mir-127-3p	FJX1	NM_014344	four jointed box 1 (Drosophila)	1	1	0	0	0	0	0	0	hsa-miR-127-3p	-0.56	N/A	2007	Sites in UTR
mir-127-3p	MAPK4	NM_002747	mitogen-activated protein kinase 4	1	1	0	0	0	0	0	0	hsa-miR-127-3p	-0.55	N/A	2009	Sites in UTR
mir-127-3p	SGSM2	NM_001098509	small G protein signaling modulator 2	1	1	0	0	0	0	0	0	hsa-miR-127-3p	-0.51	N/A		Sites in UTR
mir-127-3p	C17orf96	NM_001130677	chromosome 17 open reading frame 96	1	1	0	0	0	0	0	0	hsa-miR-127-3p	-0.51	N/A		Sites in UTR
mir-127-3p	KIF3B	NM_004798	kinesin family member 3B	1	1	0	0	0	0	0	0	hsa-miR-127-3p	-0.49	N/A	2007, 2009	Sites in UTR
mir-127-3p	MEGF8	NM_001410	multiple EGF-like-domains 8	1	1	0	0	0	0	0	0	hsa-miR-127-3p	-0.46	N/A		Sites in UTR
mir-127-3p	MTSS1L	NM_138383	metastasis suppressor 1-like	1	1	0	0	0	0	0	0	hsa-miR-127-3p	-0.43	N/A	2007, 2009	Sites in UTR
mir-127-3p	TLX1	NM_001195517	T-cell leukemia homeobox 1	1	0	1	0	0	0	0	0	hsa-miR-127-3p	-0.33	N/A		Sites in UTR
mir-127-3p	AGAP3	NM_001042535	ArfGAP with GTPase domain, ankyrin repeat and PH domain 3	1	0	1	0	0	0	0	0	hsa-miR-127-3p	-0.3	N/A	2007	Sites in UTR
mir-127-3p	RIMS4	NM_001205317	regulating synaptic membrane exocytosis 4	1	0	1	0	0	0	0	0	hsa-miR-127-3p	-0.27	N/A	2007, 2009	Sites in UTR
mir-127-3p	CUX1	NM_001202543	cut-like homeobox 1	1	0	0	1	0	0	0	0	hsa-miR-127-3p	-0.21	N/A		Sites in UTR
mir-127-3p	ZC3H4	NM_015168	zinc finger CCCH-type containing 4	1	0	1	0	0	0	0	0	hsa-miR-127-3p	-0.2	N/A	2007, 2009	Sites in UTR
mir-451	OSR1	NM_145260	odd-skipped related 1 (Drosophila)	1	1	0	0	0	0	0	0	hsa-miR-451	-0.62	< 0.1	2007, 2009	Sites in UTR
mir-451	PSMB8	NM_004159	proteasome (prosome, macropain) subunit, beta type, 8 (large multifunctional peptidase 7)	1	1	0	0	0	0	0	0	hsa-miR-451	-0.6	< 0.1	2009	Sites in UTR
mir-451	TTN	NM_003319	titin	1	1	0	0	0	0	0	0	hsa-miR-451	-0.48	< 0.1	2007, 2009	Sites in UTR
mir-451	TSC1	NM_000368	tuberous sclerosis 1	1	0	1	0	1	0	1	0	hsa-miR-451	-0.44	0.26	2009	Sites in UTR
mir-451	C11orf30	NM_020193	chromosome 11 open reading frame 30	1	0	1	0	0	0	0	0	hsa-miR-451	-0.38	0.26	2007, 2009	Sites in UTR
mir-451	AEBP2	NM_001114176	AE binding protein 2	1	0	1	0	0	0	0	0	hsa-miR-451	-0.37	0.26	2009	Sites in UTR
mir-451	S1PR2	NM_004230	sphingosine-1-phosphate receptor 2	1	0	1	0	0	0	0	0	hsa-miR-451	-0.35	0.26		Sites in UTR
mir-451	MEX3C	NM_016626	mex-3 homolog C (C. elegans)	1	0	1	0	0	0	0	0	hsa-miR-451	-0.33	0.26	2007	Sites in UTR
mir-451	CAB39	NM_001130849	calcium binding protein 39	1	0	1	0	0	0	0	0	hsa-miR-451	-0.29	0.26	2007, 2009	Sites in UTR
mir-451	SAMD4B	NM_018028	sterile alpha motif domain containing 4B	1	0	1	0	0	0	0	0	hsa-miR-451	-0.27	0.26	2007, 2009	Sites in UTR
mir-451	TBX1	NM_080647	T-box 1	1	0	1	0	0	0	0	0	hsa-miR-451	-0.24	0.26		Sites in UTR
mir-451	VAPA	NM_003574	VAMP (vesicle-associated membrane protein)-associated protein A, 33kDa	1	0	0	1	0	0	0	0	hsa-miR-451	-0.23	< 0.1	2007, 2009	Sites in UTR
mir-451	MEF2D	NM_005920	myocyte enhancer factor 2D	1	0	0	1	0	0	0	0	hsa-miR-451	-0.23	< 0.1		Sites in UTR
mir-451	PRR12	NM_020719	proline rich 12	1	0	1	0	0	0	0	0	hsa-miR-451	-0.23	0.26		Sites in UTR
mir-451	FBXO33	NM_203301	F-box protein 33	1	0	0	1	0	0	0	0	hsa-miR-451	-0.22	< 0.1	2007, 2009	Sites in UTR
mir-451	PMM2	NM_000303	phosphomannomutase 2	1	0	1	0	0	0	0	0	hsa-miR-451	-0.21	0.26		Sites in UTR
mir-451	TRIM66	NM_014818	tripartite motif containing 66	1	0	1	0	0	0	0	0	hsa-miR-451	-0.2	0.26		Sites in UTR
mir-451	CDKN2D	NM_001800	cyclin-dependent kinase inhibitor 2D (p19, inhibits CDK4)	1	0	1	0	0	0	0	0	hsa-miR-451	-0.2	0.26	2009	Sites in UTR
mir-451	YWHAZ	NM_001135699	tyrosine 3-monooxygenase/tryptophan 5-monooxygenase activation protein, zeta polypeptide	1	0	1	0	0	0	0	0	hsa-miR-451	-0.19	0.26	2007, 2009	Sites in UTR
mir-451	GATAD2B	NM_020699	GATA zinc finger domain containing 2B	1	0	0	1	0	0	0	0	hsa-miR-451	-0.17	< 0.1	2009	Sites in UTR
miR-34c-5p	HCN3	NM_020897	hyperpolarization activated cyclic nucleotide-gated potassium channel 3	4	4	0	0	2	1	0	1	hsa-miR-34a	-1.67	> 0.99	2005, 2007, 2009	Sites in UTR
miR-34c-5p	KCNK3	NM_002246	potassium channel, subfamily K, member 3	2	1	1	0	2	0	2	0	hsa-miR-34a	-0.85	0.92		Sites in UTR
miR-34c-5p	ESYT3	NM_031913	extended synaptotagmin-like protein 3	1	1	0	0	2	1	0	1	hsa-miR-34a	-0.84	0.16		Sites in UTR
miR-34c-5p	FAM76A	NM_001143912	family with sequence similarity 76, member A	3	2	0	1	0	0	0	0	hsa-miR-449a	-0.83	> 0.99	2007, 2009	Sites in UTR
miR-34c-5p	FAM167A	NM_053279	family with sequence similarity 167, member A	1	1	0	0	3	3	0	0	hsa-miR-449a	-0.83	0.68	2005, 2007, 2009	Sites in UTR
miR-34c-5p	NAV3	NM_014903	neuron navigator 3	2	1	1	0	1	0	0	1	hsa-miR-34c-5p	-0.79	0.96	2005, 2007, 2009	Sites in UTR
miR-34c-5p	MYCN	NM_005378	v-myc myelocytomatosis viral related oncogene, neuroblastoma derived (avian)	2	1	1	0	0	0	0	0	hsa-miR-449a	-0.79	0.8	2009	Sites in UTR
miR-34c-5p	PPP1R11	NM_021959	protein phosphatase 1, regulatory (inhibitor) subunit 11	2	2	0	0	0	0	0	0	hsa-miR-34a	-0.78	0.99	2005, 2007, 2009	Sites in UTR
miR-34c-5p	FLOT2	NM_004475	flotillin 2	2	1	1	0	1	0	1	0	hsa-miR-449a	-0.75	0.82	2009	Sites in UTR
miR-34c-5p	CACNA1E	NM_000721	calcium channel, voltage-dependent, R type, alpha 1E subunit	3	2	0	1	1	0	1	0	hsa-miR-34c-5p	-0.73	0.91	2009	Sites in UTR
miR-34c-5p	TGIF2	NM_001199513	TGFB-induced factor homeobox 2	1	1	0	0	1	1	0	0	hsa-miR-34a	-0.71	0.76	2005, 2007, 2009	Sites in UTR
miR-34c-5p	MGAT4A	NM_012214	mannosyl (alpha-1,3-)-glycoprotein beta-1,4-N-acetylglucosaminyltransferase, isozyme A	2	2	0	0	0	0	0	0	hsa-miR-449a	-0.7	0.9	2007, 2009	Sites in UTR
miR-34c-5p	SATB2	NM_001172509	SATB homeobox 2	2	1	1	0	0	0	0	0	hsa-miR-449a	-0.7	0.91	2005, 2007, 2009	Sites in UTR
miR-34c-5p	SDK2	NM_001144952	sidekick homolog 2 (chicken)	2	1	1	0	3	1	2	0	hsa-miR-34c-5p	-0.69	0.92		Sites in UTR
miR-34c-5p	FOSL1	NM_005438	FOS-like antigen 1	1	1	0	0	1	1	0	0	hsa-miR-34a	-0.66	0.59	2009	Sites in UTR
miR-34c-5p	SYT1	NM_001135805	synaptotagmin I	3	1	1	1	1	0	1	0	hsa-miR-34c-5p	-0.65	0.98	2005, 2007, 2009	Sites in UTR
miR-34c-5p	XYLT1	NM_022166	xylosyltransferase I	1	0	1	0	3	1	1	1	hsa-miR-449a	-0.64	0.83	2005, 2007, 2009	Sites in UTR
miR-34c-5p	MPP2	NM_005374	membrane protein, palmitoylated 2 (MAGUK p55 subfamily member 2)	2	1	1	0	1	0	1	0	hsa-miR-34a	-0.62	0.91	2005, 2007, 2009	Sites in UTR
miR-34c-5p	PACS1	NM_018026	phosphofurin acidic cluster sorting protein 1	2	2	0	0	0	0	0	0	hsa-miR-34a	-0.62	0.99	2005, 2007, 2009	Sites in UTR
miR-34c-5p	DLL1	NM_005618	delta-like 1 (Drosophila)	2	0	2	0	1	0	1	0	hsa-miR-449a	-0.61	0.87	2005, 2007, 2009	Sites in UTR
miR-34c-5p	VAMP2	NM_014232	vesicle-associated membrane protein 2 (synaptobrevin 2)	3	1	2	0	0	0	0	0	hsa-miR-34c-5p	-0.61	0.98	2003, 2005, 2007, 2009	Sites in UTR
miR-34c-5p	RRAS	NM_006270	related RAS viral (r-ras) oncogene homolog	1	1	0	0	1	0	0	1	hsa-miR-449a	-0.61	0.89	2005, 2007, 2009	Sites in UTR
miR-34c-5p	E2F5	NM_001083588	E2F transcription factor 5, p130-binding	1	1	0	0	1	0	0	1	hsa-miR-449a	-0.61	0.78	2009	Sites in UTR
miR-34c-5p	GABRA3	NM_000808	gamma-aminobutyric acid (GABA) A receptor, alpha 3	1	1	0	0	1	0	1	0	hsa-miR-34a	-0.61	0.89	2009	Sites in UTR
miR-34c-5p	LGR4	NM_018490	leucine-rich repeat containing G protein-coupled receptor 4	1	1	0	0	1	0	1	0	hsa-miR-34a	-0.61	0.68	2005, 2007, 2009	Sites in UTR
miR-34c-5p	MMAB	NM_052845	methylmalonic aciduria (cobalamin deficiency) cblB type	2	2	0	0	1	0	1	0	hsa-miR-34c-5p	-0.6	0.58	2009	Sites in UTR
miR-34c-5p	FOXJ2	NM_018416	forkhead box J2	1	0	1	0	1	1	0	0	hsa-miR-34a	-0.6	0.72	2005, 2007, 2009	Sites in UTR
miR-34c-5p	TBCK	NM_001163435	TBC1 domain containing kinase	1	1	0	0	1	0	0	1	hsa-miR-449a	-0.6	0.23		Sites in UTR
miR-34c-5p	LIMD2	NM_030576	LIM domain containing 2	1	1	0	0	1	1	0	0	hsa-miR-34a	-0.59	0.73	2007, 2009	Sites in UTR
miR-34c-5p	KIAA0889	NM_080627	KIAA0889	1	1	0	0	1	0	1	0	hsa-miR-34c-5p	-0.59	0.64		Sites in UTR
miR-34c-5p	MET	NM_000245	met proto-oncogene (hepatocyte growth factor receptor)	2	0	2	0	0	0	0	0	hsa-miR-34c-5p	-0.58	0.9	2005, 2007, 2009	Sites in UTR
miR-34c-5p	FKBP1B	NM_004116	FK506 binding protein 1B, 12.6 kDa	1	0	1	0	1	0	1	0	hsa-miR-449a	-0.58	0.76	2009	Sites in UTR
miR-34c-5p	FGD6	NM_018351	FYVE, RhoGEF and PH domain containing 6	1	1	0	0	1	0	0	1	hsa-miR-449a	-0.58	0.72	2005, 2007, 2009	Sites in UTR
miR-34c-5p	PREB	NM_013388	prolactin regulatory element binding	1	1	0	0	1	0	1	0	hsa-miR-34c-5p	-0.58	0.25		Sites in UTR
miR-34c-5p	TSN	NM_004622	translin	1	1	0	0	1	1	0	0	hsa-miR-34a	-0.58	0.76	2009	Sites in UTR
miR-34c-5p	PVRL1	NM_002855	poliovirus receptor-related 1 (herpesvirus entry mediator C)	2	1	1	0	5	0	4	1	hsa-miR-34a	-0.57	0.97	2007, 2009	Sites in UTR
miR-34c-5p	PPP2R3A	NM_001190447	protein phosphatase 2, regulatory subunit B', alpha	1	1	0	0	1	0	0	1	hsa-miR-449a	-0.57	0.73	2005, 2007, 2009	Sites in UTR
miR-34c-5p	VPS37B	NM_024667	vacuolar protein sorting 37 homolog B (S. cerevisiae)	1	1	0	0	2	0	2	0	hsa-miR-34a	-0.57	0.67	2009	Sites in UTR
miR-34c-5p	IGSF1	NM_001170963	immunoglobulin superfamily, member 1	1	1	0	0	1	0	1	0	hsa-miR-34c-5p	-0.56	0.6	2009	Sites in UTR
miR-34c-5p	BMP3	NM_001201	bone morphogenetic protein 3	1	1	0	0	1	0	0	1	hsa-miR-34a	-0.55	0.91	2009	Sites in UTR
miR-34c-5p	SAMD12	NM_001101676	sterile alpha motif domain containing 12	2	1	0	1	4	0	1	3	hsa-miR-449a	-0.55	0.91	2009	Sites in UTR
miR-34c-5p	CAPN6	NM_014289	calpain 6	1	0	1	0	1	1	0	0	hsa-miR-34a	-0.55	0.58	2005, 2007	Sites in UTR
miR-34c-5p	C3orf63	NM_001112736	chromosome 3 open reading frame 63	1	1	0	0	0	0	0	0	hsa-miR-449a	-0.55	0.62		Sites in UTR
miR-34c-5p	TRIM67	NM_001004342	tripartite motif containing 67	1	1	0	0	1	1	0	0	hsa-miR-34a	-0.54	0.91	2009	Sites in UTR
miR-34c-5p	PURB	NM_033224	purine-rich element binding protein B	2	1	1	0	1	0	0	1	hsa-miR-449a	-0.54	0.8	2005, 2007, 2009	Sites in UTR
miR-34c-5p	SLC25A27	NM_001204051	solute carrier family 25, member 27	1	1	0	0	1	0	0	1	hsa-miR-449a	-0.54	0.88	2007, 2009	Sites in UTR
miR-34c-5p	ZNF304	NM_020657	zinc finger protein 304	1	1	0	0	1	0	0	1	hsa-miR-34c-5p	-0.53	0.71		Sites in UTR
miR-34c-5p	NUMBL	NM_004756	numb homolog (Drosophila)-like	2	1	1	0	0	0	0	0	hsa-miR-34a	-0.53	0.98	2003, 2005, 2007, 2009	Sites in UTR
miR-34c-5p	EFNB1	NM_004429	ephrin-B1	1	0	1	0	2	1	0	1	hsa-miR-34c-5p	-0.52	0.73	2005, 2007	Sites in UTR
miR-34c-5p	FAM123B	NM_152424	family with sequence similarity 123B	1	0	1	0	3	1	2	0	hsa-miR-34c-5p	-0.52	0.8	2007, 2009	Sites in UTR
miR-34c-5p	PKP4	NM_001005476	plakophilin 4	1	1	0	0	0	0	0	0	hsa-miR-449a	-0.52	0.72	2005, 2007, 2009	Sites in UTR
miR-34c-5p	DBC1	NM_014618	deleted in bladder cancer 1	1	1	0	0	0	0	0	0	hsa-miR-449a	-0.52	0.55	2005, 2007, 2009	Sites in UTR
miR-34c-5p	CCNE2	NM_057749	cyclin E2	1	1	0	0	0	0	0	0	hsa-miR-449a	-0.52	0.72	2005, 2007, 2009	Sites in UTR
miR-34c-5p	GOLPH3L	NM_018178	golgi phosphoprotein 3-like	1	1	0	0	0	0	0	0	hsa-miR-449a	-0.52	0.84	2009	Sites in UTR
miR-34c-5p	NDUFC2	NM_001204054	NADH dehydrogenase (ubiquinone) 1, subcomplex unknown, 2, 14.5kDa	1	1	0	0	1	0	0	1	hsa-miR-34c-5p	-0.51	0.29		Sites in UTR
miR-34c-5p	FGF23	NM_020638	fibroblast growth factor 23	1	1	0	0	1	0	1	0	hsa-miR-34a	-0.51	0.31	2009	Sites in UTR
miR-34c-5p	GCH1	NM_000161	GTP cyclohydrolase 1	1	1	0	0	1	0	0	1	hsa-miR-449a	-0.51	0.25		Sites in UTR
miR-34c-5p	FOXP1	NM_032682	forkhead box P1	2	0	2	0	0	0	0	0	hsa-miR-34a	-0.51	0.91	2005, 2007, 2009	Sites in UTR
miR-34c-5p	ZNF281	NM_012482	zinc finger protein 281	1	1	0	0	0	0	0	0	hsa-miR-34a	-0.51	0.87	2005, 2007, 2009	Sites in UTR
miR-34c-5p	FAM70A	NM_001104544	family with sequence similarity 70, member A	1	1	0	0	0	0	0	0	hsa-miR-34a	-0.51	0.82	2007, 2009	Sites in UTR
miR-34c-5p	PHF15	NM_015288	PHD finger protein 15	1	0	0	1	2	1	0	1	hsa-miR-34a	-0.51	0.66	2005, 2007, 2009	Sites in UTR
miR-34c-5p	PPM1A	NM_021003	protein phosphatase, Mg2+/Mn2+ dependent, 1A	2	1	0	1	2	1	1	0	hsa-miR-449a	-0.5	0.89		Sites in UTR
miR-34c-5p	PDGFRA	NM_006206	platelet-derived growth factor receptor, alpha polypeptide	2	0	1	1	0	0	0	0	hsa-miR-34a	-0.5	0.9	2005, 2007, 2009	Sites in UTR
miR-34c-5p	ANKS1A	NM_015245	ankyrin repeat and sterile alpha motif domain containing 1A	1	0	0	1	2	1	1	0	hsa-miR-34c-5p	-0.5	0.7		Sites in UTR
miR-34c-5p	PPFIA1	NM_003626	protein tyrosine phosphatase, receptor type, f polypeptide (PTPRF), interacting protein (liprin), alpha 1	1	1	0	0	0	0	0	0	hsa-miR-34a	-0.5	0.64	2005, 2007, 2009	Sites in UTR
miR-34c-5p	MSL2	NM_001145417	male-specific lethal 2 homolog (Drosophila)	1	1	0	0	0	0	0	0	hsa-miR-34c-5p	-0.49	0.4	2007, 2009	Sites in UTR
miR-34c-5p	SRC	NM_005417	v-src sarcoma (Schmidt-Ruppin A-2) viral oncogene homolog (avian)	1	1	0	0	2	1	1	0	hsa-miR-449a	-0.49	0.3		Sites in UTR
miR-34c-5p	LRRC40	NM_017768	leucine rich repeat containing 40	1	1	0	0	0	0	0	0	hsa-miR-34a	-0.49	0.4	2009	Sites in UTR
miR-34c-5p	RGS17	NM_012419	regulator of G-protein signaling 17	1	1	0	0	0	0	0	0	hsa-miR-34c-5p	-0.48	0.61	2005, 2007, 2009	Sites in UTR
miR-34c-5p	SHKBP1	NM_138392	SH3KBP1 binding protein 1	1	1	0	0	0	0	0	0	hsa-miR-449a	-0.48	0.8	2005, 2007, 2009	Sites in UTR
miR-34c-5p	ALG13	NM_001099922	asparagine-linked glycosylation 13 homolog (S. cerevisiae)	1	1	0	0	0	0	0	0	hsa-miR-34a	-0.48	0.73		Sites in UTR
miR-34c-5p	ZDHHC17	NM_015336	zinc finger, DHHC-type containing 17	1	1	0	0	0	0	0	0	hsa-miR-449a	-0.48	0.54	2005, 2007, 2009	Sites in UTR
miR-34c-5p	RPS6KL1	NM_031464	ribosomal protein S6 kinase-like 1	1	1	0	0	1	0	1	0	hsa-miR-34c-5p	-0.48	0.47		Sites in UTR
miR-34c-5p	IL6R	NM_000565	interleukin 6 receptor	1	1	0	0	1	0	1	0	hsa-miR-34a	-0.48	0.73	2009	Sites in UTR
miR-34c-5p	CR2	NM_001006658	complement component (3d/Epstein Barr virus) receptor 2	1	1	0	0	0	0	0	0	hsa-miR-34a	-0.48	0.23	2009	Sites in UTR
miR-34c-5p	ANK3	NM_001149	ankyrin 3, node of Ranvier (ankyrin G)	2	0	1	1	1	1	0	0	hsa-miR-449a	-0.48	0.9	2005, 2007, 2009	Sites in UTR
miR-34c-5p	PLAG1	NM_001114634	pleiomorphic adenoma gene 1	1	1	0	0	0	0	0	0	hsa-miR-34a	-0.48	0.81	2009	Sites in UTR
miR-34c-5p	TTC19	NM_017775	tetratricopeptide repeat domain 19	1	1	0	0	0	0	0	0	hsa-miR-34c-5p	-0.48	0.54	2005, 2007, 2009	Sites in UTR
miR-34c-5p	PPARGC1B	NM_001172698	peroxisome proliferator-activated receptor gamma, coactivator 1 beta	2	1	1	0	0	0	0	0	hsa-miR-34c-5p	-0.47	0.98		Sites in UTR
miR-34c-5p	STX17	NM_017919	syntaxin 17	2	1	0	1	0	0	0	0	hsa-miR-34a	-0.47	0.9	2005, 2007, 2009	Sites in UTR
miR-34c-5p	FUT8	NM_004480	fucosyltransferase 8 (alpha (1,6) fucosyltransferase)	1	1	0	0	0	0	0	0	hsa-miR-449a	-0.47	0.64	2005, 2007, 2009	Sites in UTR
miR-34c-5p	SYN2	NM_003178	synapsin II	1	1	0	0	1	0	1	0	hsa-miR-34a	-0.47	0.54	2005, 2007, 2009	Sites in UTR
miR-34c-5p	DPYSL4	NM_006426	dihydropyrimidinase-like 4	2	1	1	0	0	0	0	0	hsa-miR-34a	-0.47	0.97	2005, 2007, 2009	Sites in UTR
miR-34c-5p	EML5	NM_183387	echinoderm microtubule associated protein like 5	1	1	0	0	0	0	0	0	hsa-miR-449a	-0.47	0.91	2005, 2007, 2009	Sites in UTR
miR-34c-5p	NAV1	NM_001167738	neuron navigator 1	4	1	3	0	0	0	0	0	hsa-miR-34c-5p	-0.47	> 0.99	2005, 2007, 2009	Sites in UTR
miR-34c-5p	AREG	NM_001657	amphiregulin	1	1	0	0	0	0	0	0	hsa-miR-34c-5p	-0.47	0.46	2009	Sites in UTR
miR-34c-5p	TPD52	NM_001025252	tumor protein D52	1	1	0	0	1	0	0	1	hsa-miR-34c-5p	-0.47	0.92	2005, 2007, 2009	Sites in UTR
miR-34c-5p	ERGIC1	NM_001031711	endoplasmic reticulum-golgi intermediate compartment (ERGIC) 1	1	0	1	0	1	1	0	0	hsa-miR-449a	-0.47	0.72		Sites in UTR
miR-34c-5p	OLIG3	NM_175747	oligodendrocyte transcription factor 3	1	1	0	0	0	0	0	0	hsa-miR-34a	-0.47	0.26		Sites in UTR
miR-34c-5p	ZNF644	NM_016620	zinc finger protein 644	1	1	0	0	0	0	0	0	hsa-miR-449a	-0.47	0.67	2005, 2007, 2009	Sites in UTR
miR-34c-5p	OSGIN2	NM_001126111	oxidative stress induced growth inhibitor family member 2	1	1	0	0	0	0	0	0	hsa-miR-34c-5p	-0.46	0.64	2007, 2009	Sites in UTR
miR-34c-5p	SEMA4F	NM_004263	sema domain, immunoglobulin domain (Ig), transmembrane domain (TM) and short cytoplasmic domain, (semaphorin) 4F	2	1	1	0	1	0	1	0	hsa-miR-449a	-0.46	0.89	2007, 2009	Sites in UTR
miR-34c-5p	TAF5	NM_006951	TAF5 RNA polymerase II, TATA box binding protein (TBP)-associated factor, 100kDa	1	1	0	0	0	0	0	0	hsa-miR-34a	-0.46	0.5	2005, 2007, 2009	Sites in UTR
miR-34c-5p	ELMOD1	NM_001130037	ELMO/CED-12 domain containing 1	1	0	1	0	1	0	1	0	hsa-miR-34a	-0.46	0.76	2005, 2007, 2009	Sites in UTR
miR-34c-5p	STRN3	NM_001083893	striatin, calmodulin binding protein 3	1	1	0	0	0	0	0	0	hsa-miR-34a	-0.46	0.78	2009	Sites in UTR
miR-34c-5p	CPLX2	NM_001008220	complexin 2	2	2	0	0	1	1	0	0	hsa-miR-34a	-0.46	0.99	2005, 2007, 2009	Sites in UTR
miR-34c-5p	GNAO1	NM_020988	guanine nucleotide binding protein (G protein), alpha activating activity polypeptide O	1	1	0	0	0	0	0	0	hsa-miR-34a	-0.46	0.8		Sites in UTR
miR-34c-5p	SGSM2	NM_001098509	small G protein signaling modulator 2	1	1	0	0	1	1	0	0	hsa-miR-34a	-0.46	0.76	2005, 2007, 2009	Sites in UTR
miR-34c-5p	DNAJC16	NM_015291	DnaJ (Hsp40) homolog, subfamily C, member 16	1	1	0	0	1	1	0	0	hsa-miR-34c-5p	-0.46	0.69	2007, 2009	Sites in UTR
miR-34c-5p	LEF1	NM_001130713	lymphoid enhancer-binding factor 1	1	1	0	0	0	0	0	0	hsa-miR-449a	-0.45	0.72	2005, 2007, 2009	Sites in UTR
miR-34c-5p	AXL	NM_001699	AXL receptor tyrosine kinase	1	1	0	0	0	0	0	0	hsa-miR-34a	-0.45	0.9	2005, 2007, 2009	Sites in UTR
miR-34c-5p	HSPA1B	NM_005346	heat shock 70kDa protein 1B	1	1	0	0	0	0	0	0	hsa-miR-449a	-0.45	0.68	2009	Sites in UTR
miR-34c-5p	RAP1GDS1	NM_001100426	RAP1, GTP-GDP dissociation stimulator 1	1	1	0	0	1	0	0	1	hsa-miR-34c-5p	-0.45	0.63	2009	Sites in UTR
miR-34c-5p	DDX17	NM_001098504	DEAD (Asp-Glu-Ala-Asp) box polypeptide 17	1	1	0	0	0	0	0	0	hsa-miR-34a	-0.45	0.77	2005, 2007, 2009	Sites in UTR
miR-34c-5p	FUT9	NM_006581	fucosyltransferase 9 (alpha (1,3) fucosyltransferase)	2	1	1	0	4	0	2	2	hsa-miR-449a	-0.45	0.97	2007, 2009	Sites in UTR
miR-34c-5p	ALDOA	NM_000034	aldolase A, fructose-bisphosphate	1	1	0	0	0	0	0	0	hsa-miR-34a	-0.45	0.62	2005, 2007, 2009	Sites in UTR
miR-34c-5p	FUK	NM_145059	fucokinase	1	1	0	0	0	0	0	0	hsa-miR-34a	-0.45	0.18		Sites in UTR
miR-34c-5p	NOTCH1	NM_017617	notch 1	1	0	1	0	1	0	1	0	hsa-miR-449a	-0.44	0.76	2003, 2005, 2007, 2009	Sites in UTR
miR-34c-5p	NOS1AP	NM_001126060	nitric oxide synthase 1 (neuronal) adaptor protein	1	1	0	0	2	0	1	1	hsa-miR-34a	-0.44	0.77		Sites in UTR
miR-34c-5p	PLEKHH2	NM_172069	pleckstrin homology domain containing, family H (with MyTH4 domain) member 2	1	1	0	0	0	0	0	0	hsa-miR-449a	-0.44	0.27		Sites in UTR
miR-34c-5p	GEMC1	NM_001146686	geminin coiled-coil domain-containing protein 1	1	1	0	0	0	0	0	0	hsa-miR-449a	-0.44	0.88		Sites in UTR
miR-34c-5p	KIAA1210	NM_020721	KIAA1210	1	1	0	0	1	0	1	0	hsa-miR-34a	-0.44	0.59	2009	Sites in UTR
miR-34c-5p	LMBR1L	NM_018113	limb region 1 homolog (mouse)-like	1	1	0	0	0	0	0	0	hsa-miR-449a	-0.43	0.35	2009	Sites in UTR
miR-34c-5p	DNAJC24	NM_181706	DnaJ (Hsp40) homolog, subfamily C, member 24	1	1	0	0	0	0	0	0	hsa-miR-34a	-0.43	0.7	2009	Sites in UTR
miR-34c-5p	KIAA1462	NM_020848	KIAA1462	1	1	0	0	0	0	0	0	hsa-miR-449a	-0.43	0.72	2009	Sites in UTR
miR-34c-5p	DNAJB1	NM_006145	DnaJ (Hsp40) homolog, subfamily B, member 1	1	1	0	0	0	0	0	0	hsa-miR-449a	-0.43	0.15	2009	Sites in UTR
miR-34c-5p	FBXO30	NM_032145	F-box protein 30	1	1	0	0	0	0	0	0	hsa-miR-34a	-0.43	0.15	2005, 2007	Sites in UTR
miR-34c-5p	PNOC	NM_006228	prepronociceptin	1	1	0	0	0	0	0	0	hsa-miR-34a	-0.42	0.72	2005, 2007, 2009	Sites in UTR
miR-34c-5p	ZDHHC16	NM_032327	zinc finger, DHHC-type containing 16	1	1	0	0	0	0	0	0	hsa-miR-34a	-0.42	0.85	2009	Sites in UTR
miR-34c-5p	GALNT7	NM_017423	UDP-N-acetyl-alpha-D-galactosamine:polypeptide N-acetylgalactosaminyltransferase 7 (GalNAc-T7)	1	1	0	0	1	0	0	1	hsa-miR-449a	-0.42	0.74	2005, 2007, 2009	Sites in UTR
miR-34c-5p	CELF3	NM_001172648	CUGBP, Elav-like family member 3	1	0	1	0	1	0	1	0	hsa-miR-449a	-0.42	0.76	2005, 2007, 2009	Sites in UTR
miR-34c-5p	INA	NM_032727	internexin neuronal intermediate filament protein, alpha	1	1	0	0	0	0	0	0	hsa-miR-34a	-0.42	0.72	2009	Sites in UTR
miR-34c-5p	RALGPS2	NM_152663	Ral GEF with PH domain and SH3 binding motif 2	2	0	1	1	0	0	0	0	hsa-miR-449a	-0.42	0.9		Sites in UTR
miR-34c-5p	CERS6	NM_203463	ceramide synthase 6	1	1	0	0	0	0	0	0	hsa-miR-34c-5p	-0.42	0.91	2009	Sites in UTR
miR-34c-5p	SIDT1	NM_017699	SID1 transmembrane family, member 1	1	1	0	0	0	0	0	0	hsa-miR-34a	-0.42	0.72	2005, 2007, 2009	Sites in UTR
miR-34c-5p	E2F3	NM_001949	E2F transcription factor 3	1	1	0	0	0	0	0	0	hsa-miR-34c-5p	-0.41	0.9	2005, 2007, 2009	Sites in UTR
miR-34c-5p	PALM2	NM_001037293	paralemmin 2	1	1	0	0	1	1	0	0	hsa-miR-449a	-0.41	0.17	2009	Sites in UTR
miR-34c-5p	BTBD11	NM_001017523	BTB (POZ) domain containing 11	1	1	0	0	1	0	1	0	hsa-miR-449a	-0.41	0.89	2005, 2007, 2009	Sites in UTR
miR-34c-5p	ABCD1	NM_000033	ATP-binding cassette, sub-family D (ALD), member 1	1	1	0	0	1	0	1	0	hsa-miR-34a	-0.41	0.8	2005, 2007, 2009	Sites in UTR
miR-34c-5p	NRIP3	NM_020645	nuclear receptor interacting protein 3	1	1	0	0	0	0	0	0	hsa-miR-34c-5p	-0.41	0.72	2005, 2007, 2009	Sites in UTR
miR-34c-5p	ORMDL3	NM_139280	ORM1-like 3 (S. cerevisiae)	1	1	0	0	0	0	0	0	hsa-miR-34a	-0.41	0.28	2009	Sites in UTR
miR-34c-5p	UBP1	NM_001128160	upstream binding protein 1 (LBP-1a)	1	1	0	0	0	0	0	0	hsa-miR-34a	-0.41	0.72	2005, 2007, 2009	Sites in UTR
miR-34c-5p	FAM175B	NM_032182	family with sequence similarity 175, member B	1	1	0	0	0	0	0	0	hsa-miR-449a	-0.41	0.21		Sites in UTR
miR-34c-5p	MDM4	NM_001204171	Mdm4 p53 binding protein homolog (mouse)	4	4	0	0	1	0	0	1	hsa-miR-449b	-0.4	> 0.99		Sites in UTR
miR-34c-5p	ACCN1	NM_001094	amiloride-sensitive cation channel 1, neuronal	1	1	0	0	0	0	0	0	hsa-miR-449a	-0.4	0.63	2005, 2007, 2009	Sites in UTR
miR-34c-5p	SURF4	NM_033161	surfeit 4	1	0	0	1	1	0	1	0	hsa-miR-34c-5p	-0.4	0.69	2009	Sites in UTR
miR-34c-5p	PGM1	NM_001172818	phosphoglucomutase 1	1	1	0	0	0	0	0	0	hsa-miR-449a	-0.4	0.65	2005, 2007, 2009	Sites in UTR
miR-34c-5p	SEMA4C	NM_017789	sema domain, immunoglobulin domain (Ig), transmembrane domain (TM) and short cytoplasmic domain, (semaphorin) 4C	1	1	0	0	1	0	1	0	hsa-miR-34c-5p	-0.4	0.86	2005, 2007, 2009	Sites in UTR
miR-34c-5p	SGPP1	NM_030791	sphingosine-1-phosphate phosphatase 1	1	1	0	0	0	0	0	0	hsa-miR-34c-5p	-0.4	0.2	2005, 2007	Sites in UTR
miR-34c-5p	MEX3C	NM_016626	mex-3 homolog C (C. elegans)	1	1	0	0	0	0	0	0	hsa-miR-34a	-0.4	0.77	2005, 2007, 2009	Sites in UTR
miR-34c-5p	STX1A	NM_001165903	syntaxin 1A (brain)	1	1	0	0	1	0	0	1	hsa-miR-34a	-0.4	0.87	2009	Sites in UTR
miR-34c-5p	POU2F1	NM_001198783	POU class 2 homeobox 1	1	0	1	0	1	0	0	1	hsa-miR-449a	-0.4	0.73		Sites in UTR
miR-34c-5p	LOC647589	NM_001191054	hypothetical protein LOC647589	1	1	0	0	0	0	0	0	hsa-miR-34a	-0.4	0.14		Sites in UTR
miR-34c-5p	EVI5L	NM_001159944	ecotropic viral integration site 5-like	2	0	2	0	0	0	0	0	hsa-miR-34a	-0.4	0.92	2005, 2007, 2009	Sites in UTR
miR-34c-5p	RTN4RL1	NM_178568	reticulon 4 receptor-like 1	1	1	0	0	0	0	0	0	hsa-miR-34a	-0.4	0.9	2005, 2007, 2009	Sites in UTR
miR-34c-5p	ARHGAP36	NM_144967	Rho GTPase activating protein 36	1	1	0	0	0	0	0	0	hsa-miR-449a	-0.4	0.73	2009	Sites in UTR
miR-34c-5p	UBN2	NM_173569	ubinuclein 2	1	0	0	1	2	1	1	0	hsa-miR-34a	-0.39	0.66	2009	Sites in UTR
miR-34c-5p	ZNF641	NM_001172681	zinc finger protein 641	1	1	0	0	0	0	0	0	hsa-miR-34a	-0.39	0.23	2009	Sites in UTR
miR-34c-5p	CUEDC1	NM_017949	CUE domain containing 1	1	1	0	0	0	0	0	0	hsa-miR-34a	-0.39	0.72	2007, 2009	Sites in UTR
miR-34c-5p	TNRC18	NM_001080495	trinucleotide repeat containing 18	1	1	0	0	0	0	0	0	hsa-miR-34a	-0.38	0.83	2009	Sites in UTR
miR-34c-5p	C9orf125	NM_032342	chromosome 9 open reading frame 125	1	0	1	0	1	0	0	1	hsa-miR-34a	-0.38	0.78	2009	Sites in UTR
miR-34c-5p	SERPINF2	NM_000934	serpin peptidase inhibitor, clade F (alpha-2 antiplasmin, pigment epithelium derived factor), member 2	1	1	0	0	0	0	0	0	hsa-miR-34a	-0.38	0.76	2009	Sites in UTR
miR-34c-5p	MTUS1	NM_001001924	microtubule associated tumor suppressor 1	1	1	0	0	0	0	0	0	hsa-miR-34c-5p	-0.38	0.37	2009	Sites in UTR
miR-34c-5p	PRKD1	NM_002742	protein kinase D1	1	0	0	1	1	0	0	1	hsa-miR-34a	-0.38	0.61	2005, 2007, 2009	Sites in UTR
miR-34c-5p	MAP2K1	NM_002755	mitogen-activated protein kinase kinase 1	1	1	0	0	0	0	0	0	hsa-miR-34a	-0.38	0.83	2007, 2009	Sites in UTR
miR-34c-5p	C20orf134	NM_001024675	chromosome 20 open reading frame 134	1	1	0	0	0	0	0	0	hsa-miR-34c-5p	-0.38	0.25	2009	Sites in UTR
miR-34c-5p	CASP2	NM_001224	caspase 2, apoptosis-related cysteine peptidase	1	1	0	0	0	0	0	0	hsa-miR-34a	-0.38	0.91	2009	Sites in UTR
miR-34c-5p	C14orf28	NM_001017923	chromosome 14 open reading frame 28	1	1	0	0	0	0	0	0	hsa-miR-34a	-0.38	0.72	2007, 2009	Sites in UTR
miR-34c-5p	TMEM200B	NM_001003682	transmembrane protein 200B	2	1	0	1	0	0	0	0	hsa-miR-34a	-0.38	0.89	2005, 2007, 2009	Sites in UTR
miR-34c-5p	C5orf43	NM_001048249	chromosome 5 open reading frame 43	1	1	0	0	0	0	0	0	hsa-miR-449a	-0.37	0.64	2007, 2009	Sites in UTR
miR-34c-5p	C1orf183	NM_019099	chromosome 1 open reading frame 183	1	0	1	0	3	0	3	0	hsa-miR-449a	-0.37	0.63		Sites in UTR
miR-34c-5p	PDE7B	NM_018945	phosphodiesterase 7B	1	1	0	0	0	0	0	0	hsa-miR-449a	-0.37	0.72	2009	Sites in UTR
miR-34c-5p	CORO1C	NM_014325	coronin, actin binding protein, 1C	1	1	0	0	0	0	0	0	hsa-miR-34a	-0.37	0.72	2005, 2007, 2009	Sites in UTR
miR-34c-5p	TOM1	NM_001135729	target of myb1 (chicken)	1	1	0	0	1	0	1	0	hsa-miR-34a	-0.37	0.72	2009	Sites in UTR
miR-34c-5p	DGKZ	NM_001105540	diacylglycerol kinase, zeta	1	1	0	0	0	0	0	0	hsa-miR-34a	-0.37	0.81	2005, 2007, 2009	Sites in UTR
miR-34c-5p	GRM7	NM_000844	glutamate receptor, metabotropic 7	1	1	0	0	0	0	0	0	hsa-miR-449a	-0.37	0.41	2007, 2009	Sites in UTR
miR-34c-5p	GPR85	NM_001146265	G protein-coupled receptor 85	1	0	1	0	1	0	0	1	hsa-miR-34a	-0.36	0.73	2005, 2007, 2009	Sites in UTR
miR-34c-5p	COL12A1	NM_004370	collagen, type XII, alpha 1	1	0	1	0	0	0	0	0	hsa-miR-449a	-0.36	0.72	2005, 2007, 2009	Sites in UTR
miR-34c-5p	ADO	NM_032804	2-aminoethanethiol (cysteamine) dioxygenase	1	1	0	0	0	0	0	0	hsa-miR-34a	-0.36	0.82	2009	Sites in UTR
miR-34c-5p	XPO5	NM_020750	exportin 5	1	1	0	0	0	0	0	0	hsa-miR-34a	-0.36	0.72	2005, 2007, 2009	Sites in UTR
miR-34c-5p	DPP3	NM_005700	dipeptidyl-peptidase 3	1	1	0	0	0	0	0	0	hsa-miR-34a	-0.36	0.29	2007	Sites in UTR
miR-34c-5p	DHRS13	NM_144683	dehydrogenase/reductase (SDR family) member 13	1	1	0	0	0	0	0	0	hsa-miR-449a	-0.36	0.69		Sites in UTR
miR-34c-5p	GAS1	NM_002048	growth arrest-specific 1	1	1	0	0	0	0	0	0	hsa-miR-34a	-0.36	0.64	2009	Sites in UTR
miR-34c-5p	SLCO3A1	NM_013272	solute carrier organic anion transporter family, member 3A1	1	1	0	0	0	0	0	0	hsa-miR-449a	-0.36	0.46	2005, 2007	Sites in UTR
miR-34c-5p	C3orf58	NM_001134470	chromosome 3 open reading frame 58	1	1	0	0	0	0	0	0	hsa-miR-34a	-0.36	0.4	2009	Sites in UTR
miR-34c-5p	SHANK3	NM_001080420	SH3 and multiple ankyrin repeat domains 3	1	1	0	0	1	0	0	1	hsa-miR-34c-5p	-0.36	0.94	2007, 2009	Sites in UTR
miR-34c-5p	SNTB2	NM_006750	syntrophin, beta 2 (dystrophin-associated protein A1, 59kDa, basic component 2)	1	1	0	0	1	0	0	1	hsa-miR-449a	-0.36	0.77	2009	Sites in UTR
miR-34c-5p	ARHGAP44	NM_014859	Rho GTPase activating protein 44	1	1	0	0	0	0	0	0	hsa-miR-34a	-0.36	0.7		Sites in UTR
miR-34c-5p	VTCN1	NM_024626	V-set domain containing T cell activation inhibitor 1	1	0	1	0	1	0	0	1	hsa-miR-34c-5p	-0.36	0.54		Sites in UTR
miR-34c-5p	CACNB3	NM_000725	calcium channel, voltage-dependent, beta 3 subunit	1	1	0	0	0	0	0	0	hsa-miR-34a	-0.36	0.69	2005, 2007, 2009	Sites in UTR
miR-34c-5p	KIAA1045	NM_015297	KIAA1045	1	1	0	0	0	0	0	0	hsa-miR-34a	-0.35	0.81	2009	Sites in UTR
miR-34c-5p	PKNOX1	NM_004571	PBX/knotted 1 homeobox 1	1	0	0	1	2	0	2	0	hsa-miR-449a	-0.35	0.73	2009	Sites in UTR
miR-34c-5p	ZMYM4	NM_005095	zinc finger, MYM-type 4	1	1	0	0	0	0	0	0	hsa-miR-34c-5p	-0.35	0.45	2007, 2009	Sites in UTR
miR-34c-5p	FBXO10	NM_012166	F-box protein 10	1	1	0	0	1	0	1	0	hsa-miR-34a	-0.35	0.76	2007, 2009	Sites in UTR
miR-34c-5p	ASB1	NM_001040445	ankyrin repeat and SOCS box containing 1	1	1	0	0	2	1	1	0	hsa-miR-34a	-0.35	0.76	2005, 2007, 2009	Sites in UTR
miR-34c-5p	CALCR	NM_001164737	calcitonin receptor	2	0	1	1	0	0	0	0	hsa-miR-449a	-0.35	0.89	2005, 2007, 2009	Sites in UTR
miR-34c-5p	JAKMIP1	NM_144720	janus kinase and microtubule interacting protein 1	1	0	1	0	0	0	0	0	hsa-miR-449a	-0.35	0.72	2007, 2009	Sites in UTR
miR-34c-5p	DGKI	NM_004717	diacylglycerol kinase, iota	1	1	0	0	0	0	0	0	hsa-miR-449a	-0.35	0.52	2009	Sites in UTR
miR-34c-5p	MTMR9	NM_015458	myotubularin related protein 9	2	0	2	0	0	0	0	0	hsa-miR-34a	-0.35	0.92	2009	Sites in UTR
miR-34c-5p	LRCH1	NM_001164213	leucine-rich repeats and calponin homology (CH) domain containing 1	1	0	1	0	2	0	0	2	hsa-miR-34a	-0.35	0.86		Sites in UTR
miR-34c-5p	SIDT2	NM_001040455	SID1 transmembrane family, member 2	2	0	2	0	0	0	0	0	hsa-miR-34c-5p	-0.35	0.92	2007	Sites in UTR
miR-34c-5p	LRRTM2	NM_015564	leucine rich repeat transmembrane neuronal 2	1	1	0	0	1	0	0	1	hsa-miR-34a	-0.35	0.73	2009	Sites in UTR
miR-34c-5p	CNTN2	NM_005076	contactin 2 (axonal)	1	1	0	0	1	0	0	1	hsa-miR-34a	-0.35	0.78	2005, 2007, 2009	Sites in UTR
miR-34c-5p	ZBTB46	NM_025224	zinc finger and BTB domain containing 46	1	1	0	0	1	0	1	0	hsa-miR-34a	-0.34	0.76		Sites in UTR
miR-34c-5p	CCDC135	NM_032269	coiled-coil domain containing 135	1	1	0	0	0	0	0	0	hsa-miR-34a	-0.34	0.58	2009	Sites in UTR
miR-34c-5p	CA7	NM_001014435	carbonic anhydrase VII	1	1	0	0	0	0	0	0	hsa-miR-34a	-0.34	0.72	2005, 2007, 2009	Sites in UTR
miR-34c-5p	SLC5A3	NM_006933	solute carrier family 5 (sodium/myo-inositol cotransporter), member 3	1	1	0	0	0	0	0	0	hsa-miR-34a	-0.34	0.65	2009	Sites in UTR
miR-34c-5p	ACSL4	NM_004458	acyl-CoA synthetase long-chain family member 4	1	1	0	0	0	0	0	0	hsa-miR-34a	-0.34	0.9	2003, 2005, 2007, 2009	Sites in UTR
miR-34c-5p	MTA2	NM_004739	metastasis associated 1 family, member 2	1	1	0	0	0	0	0	0	hsa-miR-34a	-0.34	0.83	2005, 2007, 2009	Sites in UTR
miR-34c-5p	ARPP19	NM_006628	cAMP-regulated phosphoprotein, 19kDa	1	1	0	0	0	0	0	0	hsa-miR-34a	-0.34	0.74	2009	Sites in UTR
miR-34c-5p	VAT1	NM_006373	vesicle amine transport protein 1 homolog (T. californica)	1	1	0	0	0	0	0	0	hsa-miR-34a	-0.34	0.62	2005, 2007, 2009	Sites in UTR
miR-34c-5p	PPP1R16B	NM_001172735	protein phosphatase 1, regulatory (inhibitor) subunit 16B	1	1	0	0	1	0	1	0	hsa-miR-34a	-0.34	0.82	2005, 2007, 2009	Sites in UTR
miR-34c-5p	CSF1R	NM_005211	colony stimulating factor 1 receptor	1	1	0	0	0	0	0	0	hsa-miR-34a	-0.34	0.72	2005, 2007, 2009	Sites in UTR
miR-34c-5p	MARCKSL1	NM_023009	MARCKS-like 1	1	0	1	0	1	0	1	0	hsa-miR-34c-5p	-0.34	0.68		Sites in UTR
miR-34c-5p	RCAN1	NM_004414	regulator of calcineurin 1	1	1	0	0	0	0	0	0	hsa-miR-34a	-0.34	0.4	2009	Sites in UTR
miR-34c-5p	ZCCHC17	NM_016505	zinc finger, CCHC domain containing 17	1	1	0	0	0	0	0	0	hsa-miR-34a	-0.34	0.83	2007, 2009	Sites in UTR
miR-34c-5p	CLOCK	NM_004898	clock homolog (mouse)	1	1	0	0	0	0	0	0	hsa-miR-449a	-0.34	0.48	2009	Sites in UTR
miR-34c-5p	ProSAPiP1	NM_014731	ProSAPiP1 protein	1	0	1	0	2	0	2	0	hsa-miR-34a	-0.34	0.8	2005, 2007, 2009	Sites in UTR
miR-34c-5p	RNF41	NM_001242826	ring finger protein 41	1	0	1	0	1	0	1	0	hsa-miR-449a	-0.34	0.76	2005, 2007, 2009	Sites in UTR
miR-34c-5p	TMEM184B	NM_001195071	transmembrane protein 184B	1	0	0	1	2	0	2	0	hsa-miR-34a	-0.34	0.7	2005, 2007	Sites in UTR
miR-34c-5p	TUSC5	NM_172367	tumor suppressor candidate 5	1	0	0	1	1	0	1	0	hsa-miR-34a	-0.34	0.69	2009	Sites in UTR
miR-34c-5p	KIAA1217	NM_001098500	KIAA1217	1	1	0	0	0	0	0	0	hsa-miR-34c-5p	-0.34	0.72	2005, 2007, 2009	Sites in UTR
miR-34c-5p	CHMP7	NM_152272	CHMP family, member 7	1	1	0	0	0	0	0	0	hsa-miR-34a	-0.34	0.13	2007	Sites in UTR
miR-34c-5p	RPS6KA4	NM_001006944	ribosomal protein S6 kinase, 90kDa, polypeptide 4	1	0	1	0	1	0	1	0	hsa-miR-34a	-0.33	0.76	2005, 2007, 2009	Sites in UTR
miR-34c-5p	LDHA	NM_001135239	lactate dehydrogenase A	1	1	0	0	0	0	0	0	hsa-miR-34c-5p	-0.33	0.53	2005, 2007, 2009	Sites in UTR
miR-34c-5p	GMFB	NM_004124	glia maturation factor, beta	1	1	0	0	0	0	0	0	hsa-miR-449a	-0.33	0.72	2005, 2007, 2009	Sites in UTR
miR-34c-5p	MGAT5B	NM_001199172	mannosyl (alpha-1,6-)-glycoprotein beta-1,6-N-acetyl-glucosaminyltransferase, isozyme B	1	1	0	0	0	0	0	0	hsa-miR-34a	-0.33	0.72	2005, 2007, 2009	Sites in UTR
miR-34c-5p	MBP	NM_001025081	myelin basic protein	1	1	0	0	0	0	0	0	hsa-miR-34a	-0.33	0.48		Sites in UTR
miR-34c-5p	SNX15	NM_013306	sorting nexin 15	1	1	0	0	0	0	0	0	hsa-miR-34a	-0.33	0.9	2005, 2007, 2009	Sites in UTR
miR-34c-5p	EIF2C4	NM_017629	eukaryotic translation initiation factor 2C, 4	1	1	0	0	0	0	0	0	hsa-miR-34a	-0.33	0.69	2005, 2007, 2009	Sites in UTR
miR-34c-5p	TMEM104	NM_017728	transmembrane protein 104	1	1	0	0	1	0	1	0	hsa-miR-34a	-0.33	0.34	2009	Sites in UTR
miR-34c-5p	FAT3	NM_001008781	FAT tumor suppressor homolog 3 (Drosophila)	1	0	0	1	2	0	1	1	hsa-miR-34a	-0.33	0.82	2009	Sites in UTR
miR-34c-5p	SLC2A4RG	NM_020062	SLC2A4 regulator	1	0	1	0	0	0	0	0	hsa-miR-449a	-0.33	0.72	2005, 2007, 2009	Sites in UTR
miR-34c-5p	2016-03-05	NM_017824	membrane-associated ring finger (C3HC4) 5	1	0	1	0	0	0	0	0	hsa-miR-449a	-0.33	0.38	2007, 2009	Sites in UTR
miR-34c-5p	FAT4	NM_024582	FAT tumor suppressor homolog 4 (Drosophila)	1	1	0	0	0	0	0	0	hsa-miR-34a	-0.33	0.15		Sites in UTR
miR-34c-5p	TRIM41	NM_033549	tripartite motif containing 41	1	1	0	0	0	0	0	0	hsa-miR-34a	-0.32	0.28	2009	Sites in UTR
miR-34c-5p	SAR1A	NM_001142648	SAR1 homolog A (S. cerevisiae)	1	1	0	0	0	0	0	0	hsa-miR-34a	-0.32	0.56	2007, 2009	Sites in UTR
miR-34c-5p	ELL2	NM_012081	elongation factor, RNA polymerase II, 2	1	1	0	0	1	0	1	0	hsa-miR-34a	-0.32	0.5	2009	Sites in UTR
miR-34c-5p	ADAMTSL4	NM_019032	ADAMTS-like 4	1	1	0	0	0	0	0	0	hsa-miR-34a	-0.32	0.22		Sites in UTR
miR-34c-5p	USP31	NM_020718	ubiquitin specific peptidase 31	1	1	0	0	2	0	1	1	hsa-miR-34a	-0.32	0.85	2007, 2009	Sites in UTR
miR-34c-5p	TMEM164	NM_017698	transmembrane protein 164	1	1	0	0	1	0	1	0	hsa-miR-34a	-0.32	0.69		Sites in UTR
miR-34c-5p	IRF1	NM_002198	interferon regulatory factor 1	1	1	0	0	0	0	0	0	hsa-miR-34a	-0.32	0.34		Sites in UTR
miR-34c-5p	FOXN3	NM_001085471	forkhead box N3	1	0	0	1	1	0	0	1	hsa-miR-34c-5p	-0.31	0.79	2009	Sites in UTR
miR-34c-5p	DMWD	NM_004943	dystrophia myotonica, WD repeat containing	1	1	0	0	0	0	0	0	hsa-miR-449a	-0.31	0.63	2009	Sites in UTR
miR-34c-5p	ADAM22	NM_016351	ADAM metallopeptidase domain 22	1	0	1	0	3	0	0	3	hsa-miR-449a	-0.31	0.59		Sites in UTR
miR-34c-5p	NCDN	NM_001014839	neurochondrin	1	1	0	0	0	0	0	0	hsa-miR-449a	-0.31	0.3	2009	Sites in UTR
miR-34c-5p	BRPF3	NM_015695	bromodomain and PHD finger containing, 3	1	1	0	0	0	0	0	0	hsa-miR-34a	-0.31	0.64	2005, 2007, 2009	Sites in UTR
miR-34c-5p	ATG4B	NM_013325	ATG4 autophagy related 4 homolog B (S. cerevisiae)	1	1	0	0	0	0	0	0	hsa-miR-34a	-0.31	0.72	2007, 2009	Sites in UTR
miR-34c-5p	NETO1	NM_138966	neuropilin (NRP) and tolloid (TLL)-like 1	1	0	1	0	0	0	0	0	hsa-miR-449a	-0.31	0.72		Sites in UTR
miR-34c-5p	CALN1	NM_001017440	calneuron 1	1	0	0	1	1	0	0	1	hsa-miR-34c-5p	-0.31	0.65	2009	Sites in UTR
miR-34c-5p	CBFA2T3	NM_005187	core-binding factor, runt domain, alpha subunit 2; translocated to, 3	1	1	0	0	0	0	0	0	hsa-miR-34a	-0.31	0.91	2005, 2007, 2009	Sites in UTR
miR-34c-5p	NAPEPLD	NM_001122838	N-acyl phosphatidylethanolamine phospholipase D	1	0	1	0	1	0	1	0	hsa-miR-34c-5p	-0.31	0.76	2009	Sites in UTR
miR-34c-5p	ATMIN	NM_015251	ATM interactor	1	0	1	0	0	0	0	0	hsa-miR-34a	-0.31	0.72	2009	Sites in UTR
miR-34c-5p	NR4A2	NM_006186	nuclear receptor subfamily 4, group A, member 2	1	0	1	0	0	0	0	0	hsa-miR-34c-5p	-0.3	0.72	2005, 2007, 2009	Sites in UTR
miR-34c-5p	KITLG	NM_000899	KIT ligand	1	1	0	0	1	0	0	1	hsa-miR-34c-5p	-0.3	0.83	2005, 2007, 2009	Sites in UTR
miR-34c-5p	RALGDS	NM_001042368	ral guanine nucleotide dissociation stimulator	1	1	0	0	0	0	0	0	hsa-miR-34a	-0.3	0.7	2005, 2007, 2009	Sites in UTR
miR-34c-5p	HSBP1	NM_001537	heat shock factor binding protein 1	1	1	0	0	0	0	0	0	hsa-miR-34c-5p	-0.3	0.52		Sites in UTR
miR-34c-5p	TMCC3	NM_020698	transmembrane and coiled-coil domain family 3	1	0	1	0	1	0	0	1	hsa-miR-449a	-0.3	0.73	2005, 2007, 2009	Sites in UTR
miR-34c-5p	GPR158	NM_020752	G protein-coupled receptor 158	1	0	1	0	0	0	0	0	hsa-miR-34c-5p	-0.3	0.72	2007, 2009	Sites in UTR
miR-34c-5p	TFCP2L1	NM_014553	transcription factor CP2-like 1	1	0	0	1	3	0	2	1	hsa-miR-34a	-0.3	0.75		Sites in UTR
miR-34c-5p	POGZ	NM_001194937	pogo transposable element with ZNF domain	1	1	0	0	0	0	0	0	hsa-miR-34c-5p	-0.3	0.72	2005, 2007, 2009	Sites in UTR
miR-34c-5p	RNF44	NM_014901	ring finger protein 44	1	0	0	1	1	1	0	0	hsa-miR-34a	-0.3	0.64	2005, 2007, 2009	Sites in UTR
miR-34c-5p	FOXN2	NM_002158	forkhead box N2	2	0	0	2	0	0	0	0	hsa-miR-34a	-0.3	0.87	2007, 2009	Sites in UTR
miR-34c-5p	WASF1	NM_001024934	WAS protein family, member 1	1	0	1	0	0	0	0	0	hsa-miR-34a	-0.3	0.65	2005, 2007	Sites in UTR
miR-34c-5p	EPN2	NM_001102664	epsin 2	1	1	0	0	0	0	0	0	hsa-miR-34a	-0.3	0.32		Sites in UTR
miR-34c-5p	PEA15	NM_003768	phosphoprotein enriched in astrocytes 15	1	1	0	0	0	0	0	0	hsa-miR-449a	-0.29	0.89	2007, 2009	Sites in UTR
miR-34c-5p	FBXO41	NM_001080410	F-box protein 41	1	0	1	0	1	1	0	0	hsa-miR-34a	-0.29	0.72	2007, 2009	Sites in UTR
miR-34c-5p	FOSB	NM_001114171	FBJ murine osteosarcoma viral oncogene homolog B	1	1	0	0	0	0	0	0	hsa-miR-34a	-0.29	0.33	2009	Sites in UTR
miR-34c-5p	SOX4	NM_003107	SRY (sex determining region Y)-box 4	1	0	1	0	0	0	0	0	hsa-miR-34c-5p	-0.29	0.72	2005, 2007, 2009	Sites in UTR
miR-34c-5p	KDM4C	NM_015061	lysine (K)-specific demethylase 4C	1	1	0	0	0	0	0	0	hsa-miR-34a	-0.29	0.28		Sites in UTR
miR-34c-5p	BNC2	NM_017637	basonuclin 2	2	0	0	2	1	0	1	0	hsa-miR-449a	-0.29	0.89	2005, 2007, 2009	Sites in UTR
miR-34c-5p	MLLT3	NM_004529	myeloid/lymphoid or mixed-lineage leukemia (trithorax homolog, Drosophila); translocated to, 3	1	0	1	0	0	0	0	0	hsa-miR-449a	-0.29	0.72	2005, 2007, 2009	Sites in UTR
miR-34c-5p	C9orf69	NM_152833	chromosome 9 open reading frame 69	1	1	0	0	1	0	1	0	hsa-miR-449a	-0.29	0.69	2009	Sites in UTR
miR-34c-5p	DAAM1	NM_014992	dishevelled associated activator of morphogenesis 1	1	0	1	0	0	0	0	0	hsa-miR-34a	-0.29	0.72	2005, 2007, 2009	Sites in UTR
miR-34c-5p	TRANK1	NM_014831	tetratricopeptide repeat and ankyrin repeat containing 1	1	1	0	0	0	0	0	0	hsa-miR-34a	-0.29	0.72	2009	Sites in UTR
miR-34c-5p	RANBP10	NM_020850	RAN binding protein 10	1	0	1	0	2	1	0	1	hsa-miR-34a	-0.29	0.58		Sites in UTR
miR-34c-5p	TSHZ2	NM_001193421	teashirt zinc finger homeobox 2	1	0	0	1	2	0	2	0	hsa-miR-34c-5p	-0.29	0.73		Sites in UTR
miR-34c-5p	CDK6	NM_001145306	cyclin-dependent kinase 6	2	0	2	0	1	0	0	1	hsa-miR-449a	-0.28	0.92	2007, 2009	Sites in UTR
miR-34c-5p	GLCE	NM_015554	glucuronic acid epimerase	2	0	2	0	0	0	0	0	hsa-miR-34a	-0.28	0.85	2005, 2007, 2009	Sites in UTR
miR-34c-5p	TBC1D13	NM_018201	TBC1 domain family, member 13	1	0	1	0	1	0	1	0	hsa-miR-34a	-0.28	0.76		Sites in UTR
miR-34c-5p	PLA2G15	NM_012320	phospholipase A2, group XV	1	1	0	0	0	0	0	0	hsa-miR-449a	-0.28	0.22	2009	Sites in UTR
miR-34c-5p	ACBD3	NM_022735	acyl-CoA binding domain containing 3	1	1	0	0	0	0	0	0	hsa-miR-449a	-0.28	0.69	2007, 2009	Sites in UTR
miR-34c-5p	SLC30A3	NM_003459	solute carrier family 30 (zinc transporter), member 3	1	1	0	0	0	0	0	0	hsa-miR-34a	-0.28	0.55	2005, 2007, 2009	Sites in UTR
miR-34c-5p	DCP1A	NM_018403	DCP1 decapping enzyme homolog A (S. cerevisiae)	2	0	1	1	0	0	0	0	hsa-miR-34a	-0.28	0.89	2009	Sites in UTR
miR-34c-5p	PDCD4	NM_001199492	programmed cell death 4 (neoplastic transformation inhibitor)	1	0	0	1	1	0	0	1	hsa-miR-34a	-0.28	0.65	2009	Sites in UTR
miR-34c-5p	C2CD4A	NM_207322	C2 calcium-dependent domain containing 4A	1	1	0	0	0	0	0	0	hsa-miR-34a	-0.28	0.35	2009	Sites in UTR
miR-34c-5p	UNG	NM_003362	uracil-DNA glycosylase	1	0	0	1	1	0	1	0	hsa-miR-34a	-0.28	0.64		Sites in UTR
miR-34c-5p	LMTK3	NM_001080434	lemur tyrosine kinase 3	1	1	0	0	0	0	0	0	hsa-miR-449a	-0.28	0.6	2009	Sites in UTR
miR-34c-5p	HTR2C	NM_000868	5-hydroxytryptamine (serotonin) receptor 2C	1	1	0	0	0	0	0	0	hsa-miR-449a	-0.28	0.72	2005, 2007, 2009	Sites in UTR
miR-34c-5p	UHRF2	NM_152896	ubiquitin-like with PHD and ring finger domains 2	1	0	1	0	0	0	0	0	hsa-miR-34a	-0.28	0.71	2005, 2007, 2009	Sites in UTR
miR-34c-5p	ORAI3	NM_152288	ORAI calcium release-activated calcium modulator 3	2	0	2	0	0	0	0	0	hsa-miR-34a	-0.28	0.84	2009	Sites in UTR
miR-34c-5p	MAP1A	NM_002373	microtubule-associated protein 1A	1	0	1	0	1	0	0	1	hsa-miR-34a	-0.28	0.73	2005, 2007, 2009	Sites in UTR
miR-34c-5p	PRKCE	NM_005400	protein kinase C, epsilon	1	0	1	0	0	0	0	0	hsa-miR-34a	-0.28	0.72		Sites in UTR
miR-34c-5p	C16orf5	NM_001199054	chromosome 16 open reading frame 5	1	1	0	0	1	0	0	1	hsa-miR-34c-5p	-0.28	0.67	2009	Sites in UTR
miR-34c-5p	LHPP	NM_001167880	phospholysine phosphohistidine inorganic pyrophosphate phosphatase	1	0	1	0	1	0	1	0	hsa-miR-34a	-0.27	0.62		Sites in UTR
miR-34c-5p	VTI1A	NM_145206	vesicle transport through interaction with t-SNAREs homolog 1A (yeast)	1	1	0	0	0	0	0	0	hsa-miR-449a	-0.27	0.25		Sites in UTR
miR-34c-5p	KCNQ3	NM_001204824	potassium voltage-gated channel, KQT-like subfamily, member 3	2	0	2	0	0	0	0	0	hsa-miR-34c-5p	-0.27	0.87		Sites in UTR
miR-34c-5p	CNTNAP2	NM_014141	contactin associated protein-like 2	1	1	0	0	0	0	0	0	hsa-miR-449a	-0.27	0.78	2005, 2007, 2009	Sites in UTR
miR-34c-5p	CADM4	NM_145296	cell adhesion molecule 4	1	1	0	0	0	0	0	0	hsa-miR-34c-5p	-0.27	0.69	2009	Sites in UTR
miR-34c-5p	ACSL1	NM_001995	acyl-CoA synthetase long-chain family member 1	1	0	1	0	0	0	0	0	hsa-miR-34a	-0.27	0.72	2005, 2007, 2009	Sites in UTR
miR-34c-5p	OTUD3	NM_015207	OTU domain containing 3	1	0	1	0	1	1	0	0	hsa-miR-34a	-0.27	0.4		Sites in UTR
miR-34c-5p	NTN4	NM_021229	netrin 4	1	1	0	0	0	0	0	0	hsa-miR-34a	-0.27	0.2		Sites in UTR
miR-34c-5p	C11orf95	NM_001144936	chromosome 11 open reading frame 95	1	1	0	0	2	1	1	0	hsa-miR-34a	-0.27	0.74		Sites in UTR
miR-34c-5p	JHDM1D	NM_030647	jumonji C domain containing histone demethylase 1 homolog D (S. cerevisiae)	1	0	1	0	0	0	0	0	hsa-miR-34a	-0.27	0.72	2009	Sites in UTR
miR-34c-5p	FAM117B	NM_173511	family with sequence similarity 117, member B	2	1	0	1	0	0	0	0	hsa-miR-449a	-0.27	0.79	2009	Sites in UTR
miR-34c-5p	NRN1	NM_016588	neuritin 1	1	0	1	0	0	0	0	0	hsa-miR-449a	-0.27	0.72	2009	Sites in UTR
miR-34c-5p	ANKRD52	NM_173595	ankyrin repeat domain 52	2	1	1	0	3	0	1	2	hsa-miR-34a	-0.27	0.99	2009	Sites in UTR
miR-34c-5p	C14orf43	NM_001043318	chromosome 14 open reading frame 43	1	0	1	0	0	0	0	0	hsa-miR-34a	-0.27	0.72	2007, 2009	Sites in UTR
miR-34c-5p	GK5	NM_001039547	glycerol kinase 5 (putative)	1	0	1	0	0	0	0	0	hsa-miR-449a	-0.27	0.65		Sites in UTR
miR-34c-5p	AK3	NM_001199852	adenylate kinase 3	1	1	0	0	1	0	1	0	hsa-miR-34a	-0.26	0.74		Sites in UTR
miR-34c-5p	ARID4B	NM_001206794	AT rich interactive domain 4B (RBP1-like)	1	0	1	0	0	0	0	0	hsa-miR-34a	-0.26	0.61	2005, 2007	Sites in UTR
miR-34c-5p	CTNND2	NM_001332	catenin (cadherin-associated protein), delta 2 (neural plakophilin-related arm-repeat protein)	1	0	1	0	0	0	0	0	hsa-miR-34a	-0.26	0.72	2005, 2007, 2009	Sites in UTR
miR-34c-5p	SLC6A1	NM_003042	solute carrier family 6 (neurotransmitter transporter, GABA), member 1	1	1	0	0	1	0	0	1	hsa-miR-34a	-0.26	0.24		Sites in UTR
miR-34c-5p	AKAP6	NM_004274	A kinase (PRKA) anchor protein 6	1	0	1	0	0	0	0	0	hsa-miR-34c-5p	-0.26	0.72	2005, 2007, 2009	Sites in UTR
miR-34c-5p	AHCYL2	NM_001130720	adenosylhomocysteinase-like 2	1	0	1	0	0	0	0	0	hsa-miR-34a	-0.26	0.72	2005, 2007, 2009	Sites in UTR
miR-34c-5p	PIP5K1A	NM_001135636	phosphatidylinositol-4-phosphate 5-kinase, type I, alpha	1	1	0	0	0	0	0	0	hsa-miR-34a	-0.26	0.56	2005, 2007, 2009	Sites in UTR
miR-34c-5p	LRRC7	NM_020794	leucine rich repeat containing 7	1	0	1	0	0	0	0	0	hsa-miR-34a	-0.26	0.72	2009	Sites in UTR
miR-34c-5p	SCN2B	NM_004588	sodium channel, voltage-gated, type II, beta	3	2	0	1	1	0	0	1	hsa-miR-449a	-0.26	> 0.99	2005, 2007, 2009	Sites in UTR
miR-34c-5p	MYH9	NM_002473	myosin, heavy chain 9, non-muscle	1	0	1	0	0	0	0	0	hsa-miR-34a	-0.26	0.72	2009	Sites in UTR
miR-34c-5p	NRXN2	NM_015080	neurexin 2	1	1	0	0	0	0	0	0	hsa-miR-34a	-0.26	0.68	2005, 2007, 2009	Sites in UTR
miR-34c-5p	ADD2	NM_001185054	adducin 2 (beta)	1	0	1	0	0	0	0	0	hsa-miR-34c-5p	-0.26	0.72		Sites in UTR
miR-34c-5p	STK38L	NM_015000	serine/threonine kinase 38 like	1	0	1	0	0	0	0	0	hsa-miR-34c-5p	-0.26	0.72	2009	Sites in UTR
miR-34c-5p	C5orf41	NM_153607	chromosome 5 open reading frame 41	1	0	0	1	1	0	1	0	hsa-miR-34a	-0.26	0.69	2005, 2007, 2009	Sites in UTR
miR-34c-5p	HOOK3	NM_032410	hook homolog 3 (Drosophila)	2	0	0	2	0	0	0	0	hsa-miR-449a	-0.25	0.84		Sites in UTR
miR-34c-5p	ITSN1	NM_001001132	intersectin 1 (SH3 domain protein)	1	0	1	0	0	0	0	0	hsa-miR-449a	-0.25	0.72	2005, 2007, 2009	Sites in UTR
miR-34c-5p	MRPL52	NM_178336	mitochondrial ribosomal protein L52	1	0	1	0	0	0	0	0	hsa-miR-34a	-0.25	0.72	2009	Sites in UTR
miR-34c-5p	FOXG1	NM_005249	forkhead box G1	1	0	1	0	0	0	0	0	hsa-miR-34a	-0.25	0.43	2005, 2007, 2009	Sites in UTR
miR-34c-5p	LMAN2L	NM_001142292	lectin, mannose-binding 2-like	1	0	1	0	0	0	0	0	hsa-miR-34a	-0.25	0.4	2005, 2007	Sites in UTR
miR-34c-5p	SLC2A13	NM_052885	solute carrier family 2 (facilitated glucose transporter), member 13	1	0	1	0	0	0	0	0	hsa-miR-34c-5p	-0.25	0.72	2005, 2007, 2009	Sites in UTR
miR-34c-5p	SGTA	NM_003021	small glutamine-rich tetratricopeptide repeat (TPR)-containing, alpha	1	1	0	0	0	0	0	0	hsa-miR-34a	-0.25	0.76	2009	Sites in UTR
miR-34c-5p	TBL1XR1	NM_024665	transducin (beta)-like 1 X-linked receptor 1	1	1	0	0	0	0	0	0	hsa-miR-449a	-0.25	0.71	2005, 2007, 2009	Sites in UTR
miR-34c-5p	ZIC5	NM_033132	Zic family member 5	1	0	1	0	0	0	0	0	hsa-miR-34a	-0.25	0.35	2007	Sites in UTR
miR-34c-5p	SRPR	NM_001177842	signal recognition particle receptor (docking protein)	1	0	1	0	0	0	0	0	hsa-miR-449a	-0.25	0.72	2007, 2009	Sites in UTR
miR-34c-5p	FAM107A	NM_001076778	family with sequence similarity 107, member A	1	1	0	0	2	0	1	1	hsa-miR-34a	-0.25	0.46	2009	Sites in UTR
miR-34c-5p	RSPO4	NM_001029871	R-spondin 4	1	0	1	0	1	0	1	0	hsa-miR-34a	-0.25	0.72	2009	Sites in UTR
miR-34c-5p	TMEM109	NM_024092	transmembrane protein 109	1	0	1	0	0	0	0	0	hsa-miR-34a	-0.25	0.72	2007	Sites in UTR
miR-34c-5p	SLC4A7	NM_003615	solute carrier family 4, sodium bicarbonate cotransporter, member 7	1	1	0	0	0	0	0	0	hsa-miR-34c-5p	-0.24	0.77	2005, 2007, 2009	Sites in UTR
miR-34c-5p	TMEM55A	NM_018710	transmembrane protein 55A	1	0	1	0	0	0	0	0	hsa-miR-34c-5p	-0.24	0.67	2007	Sites in UTR
miR-34c-5p	IDAS	NM_001190787	Idas protein	1	0	1	0	0	0	0	0	hsa-miR-449a	-0.24	0.72		Sites in UTR
miR-34c-5p	AAGAB	NM_024666	alpha- and gamma-adaptin binding protein	1	1	0	0	0	0	0	0	hsa-miR-34a	-0.24	0.29	2009	Sites in UTR
miR-34c-5p	GPR22	NM_005295	G protein-coupled receptor 22	1	0	0	1	0	0	0	0	hsa-miR-449a	-0.24	0.6	2007, 2009	Sites in UTR
miR-34c-5p	ANK2	NM_001127493	ankyrin 2, neuronal	1	0	1	0	0	0	0	0	hsa-miR-449a	-0.24	0.47	2005, 2007	Sites in UTR
miR-34c-5p	BCL11B	NM_022898	B-cell CLL/lymphoma 11B (zinc finger protein)	2	1	0	1	0	0	0	0	hsa-miR-34c-5p	-0.24	0.7	2005, 2007, 2009	Sites in UTR
miR-34c-5p	CAMTA1	NM_015215	calmodulin binding transcription activator 1	1	1	0	0	0	0	0	0	hsa-miR-34a	-0.24	0.69	2005, 2007, 2009	Sites in UTR
miR-34c-5p	DCX	NM_000555	doublecortin	1	1	0	0	0	0	0	0	hsa-miR-34a	-0.24	0.91	2005, 2007, 2009	Sites in UTR
miR-34c-5p	ZFHX4	NM_024721	zinc finger homeobox 4	1	1	0	0	0	0	0	0	hsa-miR-34c-5p	-0.24	0.72	2005, 2007, 2009	Sites in UTR
miR-34c-5p	C8orf37	NM_177965	chromosome 8 open reading frame 37	1	0	1	0	0	0	0	0	hsa-miR-34a	-0.24	0.72	2009	Sites in UTR
miR-34c-5p	ZYG11B	NM_024646	zyg-11 homolog B (C. elegans)	1	1	0	0	0	0	0	0	hsa-miR-449a	-0.24	0.64	2009	Sites in UTR
miR-34c-5p	LYPLAL1	NM_138794	lysophospholipase-like 1	1	0	0	1	0	0	0	0	hsa-miR-34a	-0.23	0.64		Sites in UTR
miR-34c-5p	NSD1	NM_022455	nuclear receptor binding SET domain protein 1	2	1	0	1	0	0	0	0	hsa-miR-34a	-0.23	0.97		Sites in UTR
miR-34c-5p	HK1	NM_000188	hexokinase 1	1	0	1	0	1	0	1	0	hsa-miR-34a	-0.23	0.72		Sites in UTR
miR-34c-5p	RBFOX2	NM_001031695	RNA binding protein, fox-1 homolog (C. elegans) 2	1	0	1	0	1	0	1	0	hsa-miR-34a	-0.23	0.56		Sites in UTR
miR-34c-5p	SEMA4B	NM_020210	sema domain, immunoglobulin domain (Ig), transmembrane domain (TM) and short cytoplasmic domain, (semaphorin) 4B	1	0	1	0	0	0	0	0	hsa-miR-34c-5p	-0.23	0.72	2007, 2009	Sites in UTR
miR-34c-5p	SLC16A2	NM_006517	solute carrier family 16, member 2 (monocarboxylic acid transporter 8)	1	1	0	0	1	0	0	1	hsa-miR-34a	-0.23	0.52	2009	Sites in UTR
miR-34c-5p	SVOP	NM_018711	SV2 related protein homolog (rat)	1	0	1	0	0	0	0	0	hsa-miR-34a	-0.23	0.72	2007, 2009	Sites in UTR
miR-34c-5p	PTPRM	NM_001105244	protein tyrosine phosphatase, receptor type, M	1	0	1	0	0	0	0	0	hsa-miR-34a	-0.23	0.72	2005, 2007, 2009	Sites in UTR
miR-34c-5p	CRHR1	NM_001145146	corticotropin releasing hormone receptor 1	1	1	0	0	0	0	0	0	hsa-miR-34a	-0.23	0.72	2005, 2007, 2009	Sites in UTR
miR-34c-5p	FOXQ1	NM_033260	forkhead box Q1	1	0	1	0	0	0	0	0	hsa-miR-34a	-0.23	0.52		Sites in UTR
miR-34c-5p	CYTH4	NM_013385	cytohesin 4	1	1	0	0	1	0	1	0	hsa-miR-34a	-0.23	0.38		Sites in UTR
miR-34c-5p	FNDC3B	NM_001135095	fibronectin type III domain containing 3B	1	0	0	1	0	0	0	0	hsa-miR-34a	-0.23	0.58	2005, 2007, 2009	Sites in UTR
miR-34c-5p	GREM2	NM_022469	gremlin 2	1	1	0	0	0	0	0	0	hsa-miR-34c-5p	-0.23	0.25	2005, 2007, 2009	Sites in UTR
miR-34c-5p	CRTC1	NM_001098482	CREB regulated transcription coactivator 1	1	0	1	0	0	0	0	0	hsa-miR-34a	-0.22	0.72	2009	Sites in UTR
miR-34c-5p	TP73	NM_001126240	tumor protein p73	1	0	0	1	1	0	1	0	hsa-miR-34a	-0.22	0.69		Sites in UTR
miR-34c-5p	CACNG2	NM_006078	calcium channel, voltage-dependent, gamma subunit 2	1	1	0	0	0	0	0	0	hsa-miR-34a	-0.22	0.66		Sites in UTR
miR-34c-5p	ZC3H4	NM_015168	zinc finger CCCH-type containing 4	1	0	0	1	0	0	0	0	hsa-miR-449a	-0.22	0.64	2007, 2009	Sites in UTR
miR-34c-5p	RASGRP4	NM_001146202	RAS guanyl releasing protein 4	1	0	1	0	0	0	0	0	hsa-miR-34a	-0.22	0.32		Sites in UTR
miR-34c-5p	LRRC55	NM_001005210	leucine rich repeat containing 55	2	0	2	0	1	0	0	1	hsa-miR-34a	-0.22	0.86	2007, 2009	Sites in UTR
miR-34c-5p	ARHGAP1	NM_004308	Rho GTPase activating protein 1	1	0	1	0	0	0	0	0	hsa-miR-449a	-0.22	0.72	2005, 2007, 2009	Sites in UTR
miR-34c-5p	RALGPS1	NM_014636	Ral GEF with PH domain and SH3 binding motif 1	1	1	0	0	1	1	0	0	hsa-miR-34a	-0.22	0.89	2005, 2007, 2009	Sites in UTR
miR-34c-5p	C1orf144	NM_001114600	chromosome 1 open reading frame 144	1	0	1	0	1	0	1	0	hsa-miR-449a	-0.22	0.76	2009	Sites in UTR
miR-34c-5p	RORA	NM_002943	RAR-related orphan receptor A	1	0	1	0	0	0	0	0	hsa-miR-34a	-0.22	0.72		Sites in UTR
miR-34c-5p	ZNF282	NM_003575	zinc finger protein 282	1	0	1	0	0	0	0	0	hsa-miR-449a	-0.22	0.72	2005, 2007	Sites in UTR
miR-34c-5p	MPPED2	NM_001584	metallophosphoesterase domain containing 2	1	0	0	1	0	0	0	0	hsa-miR-34c-5p	-0.22	0.55	2007	Sites in UTR
miR-34c-5p	BMP8B	NM_001720	bone morphogenetic protein 8b	1	1	0	0	0	0	0	0	hsa-miR-34c-5p	-0.22	0.25		Sites in UTR
miR-34c-5p	TOB2	NM_016272	transducer of ERBB2, 2	1	1	0	0	2	0	2	0	hsa-miR-34a	-0.22	0.73	2005, 2007, 2009	Sites in UTR
miR-34c-5p	SPEG	NM_001173476	SPEG complex locus	1	0	1	0	0	0	0	0	hsa-miR-34a	-0.22	0.72		Sites in UTR
miR-34c-5p	CHST12	NM_018641	carbohydrate (chondroitin 4) sulfotransferase 12	1	0	1	0	0	0	0	0	hsa-miR-449a	-0.22	0.72	2009	Sites in UTR
miR-34c-5p	FAM73B	NM_032809	family with sequence similarity 73, member B	1	0	1	0	0	0	0	0	hsa-miR-449a	-0.22	0.72	2009	Sites in UTR
miR-34c-5p	MYADM	NM_001020818	myeloid-associated differentiation marker	2	0	2	0	0	0	0	0	hsa-miR-449a	-0.22	0.92	2009	Sites in UTR
miR-34c-5p	AFF2	NM_001169122	AF4/FMR2 family, member 2	1	0	0	1	0	0	0	0	hsa-miR-34c-5p	-0.22	0.64	2009	Sites in UTR
miR-34c-5p	CNTNAP1	NM_003632	contactin associated protein 1	1	0	1	0	0	0	0	0	hsa-miR-34a	-0.22	0.72	2005, 2007, 2009	Sites in UTR
miR-34c-5p	LGI1	NM_005097	leucine-rich, glioma inactivated 1	1	0	0	1	0	0	0	0	hsa-miR-34a	-0.22	0.62	2005, 2007, 2009	Sites in UTR
miR-34c-5p	NCOA1	NM_003743	nuclear receptor coactivator 1	1	1	0	0	0	0	0	0	hsa-miR-34c-5p	-0.22	0.29	2009	Sites in UTR
miR-34c-5p	GRID1	NM_017551	glutamate receptor, ionotropic, delta 1	1	0	1	0	0	0	0	0	hsa-miR-34a	-0.21	0.72	2005, 2007, 2009	Sites in UTR
miR-34c-5p	SLC7A2	NM_001008539	solute carrier family 7 (cationic amino acid transporter, y+ system), member 2	1	1	0	0	0	0	0	0	hsa-miR-34a	-0.21	0.16	2009	Sites in UTR
miR-34c-5p	PCLO	NM_014510	piccolo (presynaptic cytomatrix protein)	1	1	0	0	0	0	0	0	hsa-miR-34a	-0.21	0.81		Sites in UTR
miR-34c-5p	BCL2	NM_000633	B-cell CLL/lymphoma 2	1	0	0	1	0	0	0	0	hsa-miR-34c-5p	-0.21	0.64	2005, 2007, 2009	Sites in UTR
miR-34c-5p	TNRC6B	NM_001024843	trinucleotide repeat containing 6B	1	1	0	0	3	0	2	1	hsa-miR-34a	-0.21	0.77	2007, 2009	Sites in UTR
miR-34c-5p	TRIM9	NM_052978	tripartite motif containing 9	1	0	1	0	0	0	0	0	hsa-miR-449a	-0.21	0.31		Sites in UTR
miR-34c-5p	FRMD4A	NM_018027	FERM domain containing 4A	1	0	1	0	0	0	0	0	hsa-miR-34a	-0.21	0.72	2005, 2007, 2009	Sites in UTR
miR-34c-5p	GDAP1L1	NM_024034	ganglioside-induced differentiation-associated protein 1-like 1	1	0	1	0	0	0	0	0	hsa-miR-34a	-0.21	0.46	2005, 2007	Sites in UTR
miR-34c-5p	GPR12	NM_005288	G protein-coupled receptor 12	1	0	1	0	0	0	0	0	hsa-miR-34a	-0.21	0.72		Sites in UTR
miR-34c-5p	IRF2BP2	NM_001077397	interferon regulatory factor 2 binding protein 2	1	1	0	0	0	0	0	0	hsa-miR-449a	-0.21	0.72	2009	Sites in UTR
miR-34c-5p	CHD1	NM_001270	chromodomain helicase DNA binding protein 1	1	0	1	0	0	0	0	0	hsa-miR-34a	-0.21	0.72	2009	Sites in UTR
miR-34c-5p	LMAN1	NM_005570	lectin, mannose-binding, 1	1	1	0	0	0	0	0	0	hsa-miR-449a	-0.21	0.72		Sites in UTR
miR-34c-5p	KLHDC3	NM_001242872	kelch domain containing 3	1	0	1	0	0	0	0	0	hsa-miR-34c-5p	-0.21	0.29		Sites in UTR
miR-34c-5p	PLCG1	NM_002660	phospholipase C, gamma 1	1	0	0	1	0	0	0	0	hsa-miR-449a	-0.21	0.63	2005, 2007, 2009	Sites in UTR
miR-34c-5p	ACVR2B	NM_001106	activin A receptor, type IIB	2	2	0	0	2	0	1	1	hsa-miR-34a	-0.21	0.87	2009	Sites in UTR
miR-34c-5p	SVIP	NM_148893	small VCP/p97-interacting protein	1	0	0	1	0	0	0	0	hsa-miR-34a	-0.21	0.59	2009	Sites in UTR
miR-34c-5p	SIRT6	NM_001193285	sirtuin 6	1	0	1	0	0	0	0	0	hsa-miR-34a	-0.21	0.33		Sites in UTR
miR-34c-5p	JMJD1C	NM_004241	jumonji domain containing 1C	1	0	0	1	0	0	0	0	hsa-miR-34c-5p	-0.2	0.63	2005, 2007, 2009	Sites in UTR
miR-34c-5p	2016-03-08	NM_001002265	membrane-associated ring finger (C3HC4) 8	1	0	0	1	0	0	0	0	hsa-miR-449a	-0.2	0.62	2009	Sites in UTR
miR-34c-5p	SMAD4	NM_005359	SMAD family member 4	1	1	0	0	0	0	0	0	hsa-miR-449a	-0.2	0.72	2009	Sites in UTR
miR-34c-5p	TAF4B	NM_005640	TAF4b RNA polymerase II, TATA box binding protein (TBP)-associated factor, 105kDa	1	0	0	1	0	0	0	0	hsa-miR-34c-5p	-0.2	0.64	2009	Sites in UTR
miR-34c-5p	MAPK13	NM_002754	mitogen-activated protein kinase 13	1	0	1	0	0	0	0	0	hsa-miR-34a	-0.2	0.5		Sites in UTR
miR-34c-5p	PARP8	NM_001178055	poly (ADP-ribose) polymerase family, member 8	1	0	0	1	0	0	0	0	hsa-miR-449a	-0.2	0.64		Sites in UTR
miR-34c-5p	ASPHD2	NM_020437	aspartate beta-hydroxylase domain containing 2	2	0	1	1	0	0	0	0	hsa-miR-34a	-0.2	0.88		Sites in UTR
miR-34c-5p	JAG1	NM_000214	jagged 1	1	0	1	0	1	0	1	0	hsa-miR-34a	-0.2	0.76	2005, 2007, 2009	Sites in UTR
miR-34c-5p	PTPRD	NM_001040712	protein tyrosine phosphatase, receptor type, D	1	0	1	0	0	0	0	0	hsa-miR-34c-5p	-0.2	0.72	2009	Sites in UTR
miR-34c-5p	ARHGAP26	NM_001135608	Rho GTPase activating protein 26	1	1	0	0	0	0	0	0	hsa-miR-34c-5p	-0.2	0.72	2005, 2007, 2009	Sites in UTR
miR-34c-5p	SLC44A2	NM_001145056	solute carrier family 44, member 2	1	0	1	0	0	0	0	0	hsa-miR-34a	-0.2	0.72	2007, 2009	Sites in UTR
miR-34c-5p	RELN	NM_005045	reelin	1	0	0	1	0	0	0	0	hsa-miR-449a	-0.2	0.58	2005, 2007	Sites in UTR
miR-34c-5p	USF1	NM_007122	upstream transcription factor 1	1	0	1	0	0	0	0	0	hsa-miR-34a	-0.2	0.72	2009	Sites in UTR
miR-34c-5p	PCNX	NM_014982	pecanex homolog (Drosophila)	1	1	0	0	0	0	0	0	hsa-miR-449a	-0.2	0.64	2009	Sites in UTR
miR-34c-5p	SYT9	NM_175733	synaptotagmin IX	1	0	1	0	0	0	0	0	hsa-miR-34a	-0.2	0.72	2009	Sites in UTR
miR-34c-5p	FAT2	NM_001447	FAT tumor suppressor homolog 2 (Drosophila)	1	0	1	0	0	0	0	0	hsa-miR-34a	-0.2	0.72	2009	Sites in UTR
miR-34c-5p	RNF213	NM_020914	ring finger protein 213	1	0	1	0	1	0	1	0	hsa-miR-34a	-0.2	0.67	2009	Sites in UTR
miR-34c-5p	PIGZ	NM_025163	phosphatidylinositol glycan anchor biosynthesis, class Z	1	0	1	0	0	0	0	0	hsa-miR-34a	-0.2	0.68		Sites in UTR
miR-34c-5p	MBD6	NM_052897	methyl-CpG binding domain protein 6	1	0	1	0	0	0	0	0	hsa-miR-449a	-0.2	0.61	2009	Sites in UTR
miR-34c-5p	PPP1R10	NM_002714	protein phosphatase 1, regulatory (inhibitor) subunit 10	1	0	1	0	0	0	0	0	hsa-miR-34c-5p	-0.19	0.72	2005, 2007, 2009	Sites in UTR
miR-34c-5p	SATB1	NM_001131010	SATB homeobox 1	1	0	1	0	0	0	0	0	hsa-miR-34c-5p	-0.19	0.72	2005, 2007, 2009	Sites in UTR
miR-34c-5p	PID1	NM_001100818	phosphotyrosine interaction domain containing 1	1	0	0	1	0	0	0	0	hsa-miR-34a	-0.19	0.64	2007, 2009	Sites in UTR
miR-34c-5p	HNRNPUL2	NM_001079559	heterogeneous nuclear ribonucleoprotein U-like 2	1	0	0	1	1	0	0	1	hsa-miR-34a	-0.19	0.58		Sites in UTR
miR-34c-5p	SCML2	NM_006089	sex comb on midleg-like 2 (Drosophila)	1	1	0	0	0	0	0	0	hsa-miR-34a	-0.19	0.46	2005, 2007, 2009	Sites in UTR
miR-34c-5p	ATXN7	NM_000333	ataxin 7	1	1	0	0	0	0	0	0	hsa-miR-34a	-0.19	0.87		Sites in UTR
miR-34c-5p	ZDHHC23	NM_173570	zinc finger, DHHC-type containing 23	1	1	0	0	0	0	0	0	hsa-miR-449a	-0.19	0.87	2005, 2007, 2009	Sites in UTR
miR-34c-5p	AGTRAP	NM_001040194	angiotensin II receptor-associated protein	1	0	1	0	0	0	0	0	hsa-miR-34a	-0.19	0.72	2009	Sites in UTR
miR-34c-5p	ANP32A	NM_006305	acidic (leucine-rich) nuclear phosphoprotein 32 family, member A	1	0	0	1	0	0	0	0	hsa-miR-34c-5p	-0.19	0.64	2005, 2007	Sites in UTR
miR-34c-5p	VPS37A	NM_001145152	vacuolar protein sorting 37 homolog A (S. cerevisiae)	1	0	0	1	0	0	0	0	hsa-miR-449a	-0.19	0.58		Sites in UTR
miR-34c-5p	TBC1D30	NM_015279	TBC1 domain family, member 30	1	0	1	0	0	0	0	0	hsa-miR-449a	-0.19	0.72		Sites in UTR
miR-34c-5p	RAE1	NM_001015885	RAE1 RNA export 1 homolog (S. pombe)	1	0	1	0	0	0	0	0	hsa-miR-34a	-0.19	0.72		Sites in UTR
miR-34c-5p	ADIPOR2	NM_024551	adiponectin receptor 2	1	0	1	0	0	0	0	0	hsa-miR-449a	-0.19	0.72		Sites in UTR
miR-34c-5p	HECW2	NM_020760	HECT, C2 and WW domain containing E3 ubiquitin protein ligase 2	1	0	0	1	0	0	0	0	hsa-miR-449a	-0.19	0.58	2005, 2007	Sites in UTR
miR-34c-5p	STAC2	NM_198993	SH3 and cysteine rich domain 2	1	0	1	0	0	0	0	0	hsa-miR-34a	-0.19	0.72	2005, 2007, 2009	Sites in UTR
miR-34c-5p	GLRA3	NM_001042543	glycine receptor, alpha 3	1	0	0	1	0	0	0	0	hsa-miR-34a	-0.19	0.63	2009	Sites in UTR
miR-34c-5p	TMEM97	NM_014573	transmembrane protein 97	1	0	1	0	0	0	0	0	hsa-miR-34a	-0.18	0.72	2009	Sites in UTR
miR-34c-5p	COPS7B	NM_022730	COP9 constitutive photomorphogenic homolog subunit 7B (Arabidopsis)	1	0	1	0	0	0	0	0	hsa-miR-34a	-0.18	0.72	2005, 2007, 2009	Sites in UTR
miR-34c-5p	YY1	NM_003403	YY1 transcription factor	1	0	0	1	0	0	0	0	hsa-miR-34a	-0.18	0.63	2005, 2007, 2009	Sites in UTR
miR-34c-5p	PHF19	NM_015651	PHD finger protein 19	1	0	0	1	0	0	0	0	hsa-miR-34a	-0.18	0.64	2005, 2007, 2009	Sites in UTR
miR-34c-5p	MAPT	NM_001123066	microtubule-associated protein tau	1	0	1	0	2	1	0	1	hsa-miR-34a	-0.18	0.63	2005, 2007	Sites in UTR
miR-34c-5p	IGFBP3	NM_000598	insulin-like growth factor binding protein 3	1	0	0	1	0	0	0	0	hsa-miR-449a	-0.18	0.64	2005, 2007, 2009	Sites in UTR
miR-34c-5p	MTF1	NM_005955	metal-regulatory transcription factor 1	1	0	1	0	1	0	0	1	hsa-miR-449a	-0.18	0.62		Sites in UTR
miR-34c-5p	DOCK3	NM_004947	dedicator of cytokinesis 3	1	1	0	0	1	0	1	0	hsa-miR-34a	-0.18	0.37	2009	Sites in UTR
miR-34c-5p	AFF4	NM_014423	AF4/FMR2 family, member 4	1	0	0	1	0	0	0	0	hsa-miR-34c-5p	-0.18	0.64	2007, 2009	Sites in UTR
miR-34c-5p	CCDC88A	NM_001135597	coiled-coil domain containing 88A	1	0	0	1	0	0	0	0	hsa-miR-449a	-0.18	0.58		Sites in UTR
miR-34c-5p	ALCAM	NM_001627	activated leukocyte cell adhesion molecule	1	0	1	0	0	0	0	0	hsa-miR-34c-5p	-0.18	0.52	2007	Sites in UTR
miR-34c-5p	NMT2	NM_004808	N-myristoyltransferase 2	1	0	0	1	0	0	0	0	hsa-miR-34a	-0.18	0.63	2009	Sites in UTR
miR-34c-5p	PLOD1	NM_000302	procollagen-lysine 1, 2-oxoglutarate 5-dioxygenase 1	1	0	1	0	0	0	0	0	hsa-miR-449a	-0.18	0.72	2005, 2007, 2009	Sites in UTR
miR-34c-5p	ADCY5	NM_001199642	adenylate cyclase 5	1	0	0	1	1	0	1	0	hsa-miR-449a	-0.18	0.64		Sites in UTR
miR-34c-5p	RET	NM_020975	ret proto-oncogene	1	0	1	0	0	0	0	0	hsa-miR-34c-5p	-0.18	0.72	2009	Sites in UTR
miR-34c-5p	ZSCAN29	NM_152455	zinc finger and SCAN domain containing 29	1	1	0	0	1	0	0	1	hsa-miR-34a	-0.18	0.42	2009	Sites in UTR
miR-34c-5p	ATXN7L3B	NM_001136262	ataxin 7-like 3B	1	0	1	0	1	0	1	0	hsa-miR-34a	-0.18	0.74		Sites in UTR
miR-34c-5p	SIX3	NM_005413	SIX homeobox 3	1	0	1	0	0	0	0	0	hsa-miR-34a	-0.18	0.72		Sites in UTR
miR-34c-5p	C12orf59	NM_153022	chromosome 12 open reading frame 59	1	1	0	0	0	0	0	0	hsa-miR-34a	-0.18	0.63	2009	Sites in UTR
miR-34c-5p	CTDSPL	NM_001008392	CTD (carboxy-terminal domain, RNA polymerase II, polypeptide A) small phosphatase-like	1	0	0	1	1	0	1	0	hsa-miR-449a	-0.17	0.68		Sites in UTR
miR-34c-5p	DIXDC1	NM_001037954	DIX domain containing 1	1	1	0	0	0	0	0	0	hsa-miR-449a	-0.17	0.89	2005, 2007, 2009	Sites in UTR
miR-34c-5p	CTTNBP2NL	NM_018704	CTTNBP2 N-terminal like	1	0	0	1	0	0	0	0	hsa-miR-34c-5p	-0.17	0.56		Sites in UTR
miR-34c-5p	RIC8B	NM_018157	resistance to inhibitors of cholinesterase 8 homolog B (C. elegans)	1	0	1	0	0	0	0	0	hsa-miR-34a	-0.17	0.72	2007, 2009	Sites in UTR
miR-34c-5p	HNF4G	NM_004133	hepatocyte nuclear factor 4, gamma	1	0	0	1	0	0	0	0	hsa-miR-34c-5p	-0.17	0.64	2009	Sites in UTR
miR-34c-5p	ZNF275	NM_001080485	zinc finger protein 275	1	0	0	1	2	0	1	1	hsa-miR-34a	-0.17	0.68	2009	Sites in UTR
miR-34c-5p	YTHDC1	NM_001031732	YTH domain containing 1	1	0	0	1	0	0	0	0	hsa-miR-34c-5p	-0.17	0.64	2007, 2009	Sites in UTR
miR-34c-5p	PDGFRB	NM_002609	platelet-derived growth factor receptor, beta polypeptide	1	0	1	0	0	0	0	0	hsa-miR-449a	-0.17	0.63		Sites in UTR
miR-34c-5p	CCNJL	NM_024565	cyclin J-like	1	0	1	0	0	0	0	0	hsa-miR-449a	-0.17	0.72	2009	Sites in UTR
miR-34c-5p	SYNJ1	NM_001160302	synaptojanin 1	1	1	0	0	0	0	0	0	hsa-miR-34a	-0.17	0.72	2005, 2007, 2009	Sites in UTR
miR-34c-5p	PGAP2	NM_001145438	post-GPI attachment to proteins 2	1	0	1	0	0	0	0	0	hsa-miR-34a	-0.17	0.71	2009	Sites in UTR
miR-34c-5p	FOXP2	NM_001172766	forkhead box P2	1	0	0	1	0	0	0	0	hsa-miR-34a	-0.17	0.63	2009	Sites in UTR
miR-34c-5p	RTF1	NM_015138	Rtf1, Paf1/RNA polymerase II complex component, homolog (S. cerevisiae)	1	0	0	1	0	0	0	0	hsa-miR-34a	-0.17	0.63	2007, 2009	Sites in UTR
miR-34c-5p	NAT8L	NM_178557	N-acetyltransferase 8-like (GCN5-related, putative)	1	0	1	0	5	1	3	1	hsa-miR-34a	-0.17	0.78		Sites in UTR
miR-34c-5p	TSPAN18	NM_130783	tetraspanin 18	1	0	1	0	1	0	1	0	hsa-miR-34a	-0.17	0.62		Sites in UTR
miR-34c-5p	MLLT1	NM_005934	myeloid/lymphoid or mixed-lineage leukemia (trithorax homolog, Drosophila); translocated to, 1	1	0	1	0	1	0	1	0	hsa-miR-34a	-0.17	0.6	2009	Sites in UTR
miR-34c-5p	ESRRA	NM_004451	estrogen-related receptor alpha	1	0	1	0	0	0	0	0	hsa-miR-34a	-0.17	0.72	2005, 2007, 2009	Sites in UTR
miR-34c-5p	ARHGEF3	NM_001128615	Rho guanine nucleotide exchange factor (GEF) 3	1	0	0	1	0	0	0	0	hsa-miR-34c-5p	-0.17	0.63	2009	Sites in UTR
miR-34c-5p	BAZ2A	NM_013449	bromodomain adjacent to zinc finger domain, 2A	2	0	2	0	0	0	0	0	hsa-miR-34c-5p	-0.17	0.92	2005, 2007, 2009	Sites in UTR
miR-34c-5p	DNAJB2	NM_006736	DnaJ (Hsp40) homolog, subfamily B, member 2	1	0	1	0	0	0	0	0	hsa-miR-34a	-0.17	0.61		Sites in UTR
miR-34c-5p	MON2	NM_015026	MON2 homolog (S. cerevisiae)	1	1	0	0	1	1	0	0	hsa-miR-34a	-0.17	0.58	2009	Sites in UTR
miR-34c-5p	AP1S2	NM_003916	adaptor-related protein complex 1, sigma 2 subunit	1	0	1	0	0	0	0	0	hsa-miR-34c-5p	-0.17	0.32		Sites in UTR
miR-34c-5p	AK4	NM_001005353	adenylate kinase 4	1	1	0	0	0	0	0	0	hsa-miR-449a	-0.17	0.22		Sites in UTR
miR-34c-5p	KCNH7	NM_033272	potassium voltage-gated channel, subfamily H (eag-related), member 7	1	0	0	1	0	0	0	0	hsa-miR-34a	-0.16	0.62	2007, 2009	Sites in UTR
miR-34c-5p	SPRN	NM_001012508	shadow of prion protein homolog (zebrafish)	1	1	0	0	1	0	0	1	hsa-miR-34a	-0.16	0.74	2007, 2009	Sites in UTR
miR-34c-5p	VWA5B2	NM_138345	von Willebrand factor A domain containing 5B2	1	0	1	0	0	0	0	0	hsa-miR-34a	-0.16	0.72		Sites in UTR
miR-34c-5p	USP24	NM_015306	ubiquitin specific peptidase 24	1	0	0	1	0	0	0	0	hsa-miR-449a	-0.16	0.64	2009	Sites in UTR
miR-34c-5p	WTAP	NM_004906	Wilms tumor 1 associated protein	1	0	0	1	0	0	0	0	hsa-miR-34a	-0.16	0.61		Sites in UTR
miR-34c-5p	CPD	NM_001199775	carboxypeptidase D	1	1	0	0	0	0	0	0	hsa-miR-34a	-0.16	0.13		Sites in UTR
miR-34c-5p	INHBB	NM_002193	inhibin, beta B	1	0	0	1	0	0	0	0	hsa-miR-34a	-0.16	0.64	2005, 2007, 2009	Sites in UTR
miR-34c-5p	GABBR2	NM_005458	gamma-aminobutyric acid (GABA) B receptor, 2	1	0	0	1	0	0	0	0	hsa-miR-34a	-0.16	0.63	2009	Sites in UTR
miR-34c-5p	AGAP2	NM_001122772	ArfGAP with GTPase domain, ankyrin repeat and PH domain 2	1	0	1	0	0	0	0	0	hsa-miR-34a	-0.16	0.72	2009	Sites in UTR
miR-34c-5p	OXSR1	NM_005109	oxidative-stress responsive 1	1	0	0	1	0	0	0	0	hsa-miR-449a	-0.16	0.64	2005, 2007, 2009	Sites in UTR
miR-34c-5p	SPCS2	NM_014752	signal peptidase complex subunit 2 homolog (S. cerevisiae)	1	0	0	1	0	0	0	0	hsa-miR-34a	-0.16	0.64	2005, 2007, 2009	Sites in UTR
miR-34c-5p	TM9SF3	NM_020123	transmembrane 9 superfamily member 3	1	0	0	1	0	0	0	0	hsa-miR-34a	-0.16	0.61	2007	Sites in UTR
miR-34c-5p	TMEM167B	NM_020141	transmembrane protein 167B	1	0	0	1	0	0	0	0	hsa-miR-34a	-0.16	0.57		Sites in UTR
miR-34c-5p	APH1A	NM_016022	anterior pharynx defective 1 homolog A (C. elegans)	1	0	1	0	0	0	0	0	hsa-miR-34a	-0.16	0.66		Sites in UTR
miR-34c-5p	ROCK1	NM_005406	Rho-associated, coiled-coil containing protein kinase 1	1	0	0	1	0	0	0	0	hsa-miR-449a	-0.16	0.55	2007	Sites in UTR
miR-34c-5p	SERPINE1	NM_000602	serpin peptidase inhibitor, clade E (nexin, plasminogen activator inhibitor type 1), member 1	1	1	0	0	0	0	0	0	hsa-miR-34a	-0.16	0.72	2005, 2007, 2009	Sites in UTR
miR-34c-5p	DCAF7	NM_005828	DDB1 and CUL4 associated factor 7	1	0	1	0	0	0	0	0	hsa-miR-34a	-0.16	0.72	2009	Sites in UTR
miR-34c-5p	RHOV	NM_133639	ras homolog gene family, member V	1	0	1	0	0	0	0	0	hsa-miR-34c-5p	-0.16	0.72		Sites in UTR
miR-34c-5p	RAP1GAP	NM_001145657	RAP1 GTPase activating protein	1	0	1	0	0	0	0	0	hsa-miR-34a	-0.16	0.72		Sites in UTR
miR-34c-5p	SNX4	NM_003794	sorting nexin 4	1	0	0	1	0	0	0	0	hsa-miR-34a	-0.16	0.58	2005, 2007	Sites in UTR
miR-34c-5p	PGF	NM_001207012	placental growth factor	1	0	0	1	0	0	0	0	hsa-miR-34a	-0.16	0.55	2005, 2007	Sites in UTR
miR-34c-5p	MYRIP	NM_015460	myosin VIIA and Rab interacting protein	2	1	1	0	0	0	0	0	hsa-miR-34a	-0.16	0.9	2005, 2007, 2009	Sites in UTR
miR-34c-5p	PKIA	NM_006823	protein kinase (cAMP-dependent, catalytic) inhibitor alpha	1	0	1	0	0	0	0	0	hsa-miR-34a	-0.15	0.72	2005, 2007, 2009	Sites in UTR
miR-34c-5p	NKTR	NM_005385	natural killer-tumor recognition sequence	1	0	0	1	1	0	0	1	hsa-miR-34a	-0.15	0.62		Sites in UTR
miR-34c-5p	MAP4K4	NM_001242559	mitogen-activated protein kinase kinase kinase kinase 4	1	0	1	0	0	0	0	0	hsa-miR-34a	-0.15	0.72	2009	Sites in UTR
miR-34c-5p	TCF12	NM_003205	transcription factor 12	1	0	1	0	0	0	0	0	hsa-miR-449a	-0.15	0.72	2005, 2007, 2009	Sites in UTR
miR-34c-5p	FNDC8	NM_017559	fibronectin type III domain containing 8	1	0	1	0	0	0	0	0	hsa-miR-34a	-0.15	0.71	2003, 2007, 2009	Sites in UTR
miR-34c-5p	ARID4A	NM_002892	AT rich interactive domain 4A (RBP1-like)	1	0	0	1	0	0	0	0	hsa-miR-34c-5p	-0.15	0.61	2005, 2007, 2009	Sites in UTR
miR-34c-5p	UBE2G1	NM_003342	ubiquitin-conjugating enzyme E2G 1	1	0	0	1	0	0	0	0	hsa-miR-34a	-0.15	0.61	2009	Sites in UTR
miR-34c-5p	NCEH1	NM_001146276	neutral cholesterol ester hydrolase 1	1	1	0	0	0	0	0	0	hsa-miR-449a	-0.15	0.83	2005, 2007, 2009	Sites in UTR
miR-34c-5p	EHD4	NM_139265	EH-domain containing 4	1	0	1	0	0	0	0	0	hsa-miR-34a	-0.15	0.71	2009	Sites in UTR
miR-34c-5p	PARD6B	NM_032521	par-6 partitioning defective 6 homolog beta (C. elegans)	1	0	1	0	0	0	0	0	hsa-miR-34c-5p	-0.15	0.72	2009	Sites in UTR
miR-34c-5p	ITGB8	NM_002214	integrin, beta 8	1	0	0	1	0	0	0	0	hsa-miR-34c-5p	-0.15	0.64	2009	Sites in UTR
miR-34c-5p	AMPD2	NM_004037	adenosine monophosphate deaminase 2	1	0	1	0	0	0	0	0	hsa-miR-34a	-0.15	0.72		Sites in UTR
miR-34c-5p	ZER1	NM_006336	zer-1 homolog (C. elegans)	1	0	1	0	1	0	1	0	hsa-miR-34a	-0.15	0.71	2007, 2009	Sites in UTR
miR-34c-5p	CELF6	NM_001172684	CUGBP, Elav-like family member 6	1	0	0	1	0	0	0	0	hsa-miR-34c-5p	-0.15	0.55	2005, 2007	Sites in UTR
miR-34c-5p	NFE2L1	NM_003204	nuclear factor (erythroid-derived 2)-like 1	1	0	1	0	0	0	0	0	hsa-miR-34c-5p	-0.15	0.72	2005, 2007, 2009	Sites in UTR
miR-34c-5p	SLC27A4	NM_005094	solute carrier family 27 (fatty acid transporter), member 4	1	0	0	1	0	0	0	0	hsa-miR-34a	-0.15	0.63	2005, 2007	Sites in UTR
miR-34c-5p	NOTCH2	NM_024408	notch 2	1	0	1	0	0	0	0	0	hsa-miR-449a	-0.14	0.72	2005, 2007, 2009	Sites in UTR
miR-34c-5p	CDC25A	NM_001789	cell division cycle 25 homolog A (S. pombe)	1	0	0	1	0	0	0	0	hsa-miR-34a	-0.14	0.63	2005, 2007, 2009	Sites in UTR
miR-34c-5p	SCN1A	NM_001165963	sodium channel, voltage-gated, type I, alpha subunit	1	0	0	1	0	0	0	0	hsa-miR-34a	-0.14	0.63	2007, 2009	Sites in UTR
miR-34c-5p	ERC1	NM_178039	ELKS/RAB6-interacting/CAST family member 1	1	1	0	0	1	0	0	1	hsa-miR-34a	-0.14	0.74		Sites in UTR
miR-34c-5p	CREB3L1	NM_052854	cAMP responsive element binding protein 3-like 1	1	0	1	0	0	0	0	0	hsa-miR-449a	-0.14	0.69	2009	Sites in UTR
miR-34c-5p	COPZ1	NM_016057	coatomer protein complex, subunit zeta 1	1	0	0	1	0	0	0	0	hsa-miR-34a	-0.14	0.56		Sites in UTR
miR-34c-5p	ATP1A2	NM_000702	ATPase, Na+/K+ transporting, alpha 2 polypeptide	1	1	0	0	0	0	0	0	hsa-miR-34c-5p	-0.14	0.36	2009	Sites in UTR
miR-34c-5p	SLC31A2	NM_001860	solute carrier family 31 (copper transporters), member 2	1	0	1	0	0	0	0	0	hsa-miR-34a	-0.14	0.32		Sites in UTR
miR-34c-5p	RNF169	NM_001098638	ring finger protein 169	1	0	0	1	1	0	0	1	hsa-miR-34c-5p	-0.14	0.79	2009	Sites in UTR
miR-34c-5p	RGMB	NM_001012761	RGM domain family, member B	1	1	0	0	0	0	0	0	hsa-miR-34a	-0.14	0.42	2009	Sites in UTR
miR-34c-5p	WSCD2	NM_014653	WSC domain containing 2	1	0	1	0	0	0	0	0	hsa-miR-34a	-0.14	0.72	2005, 2007, 2009	Sites in UTR
miR-34c-5p	TBC1D25	NM_002536	TBC1 domain family, member 25	1	0	1	0	0	0	0	0	hsa-miR-34a	-0.14	0.71	2007, 2009	Sites in UTR
miR-34c-5p	LMNB2	NM_032737	lamin B2	1	0	0	1	0	0	0	0	hsa-miR-34a	-0.14	0.62	2009	Sites in UTR
miR-34c-5p	PAG1	NM_018440	phosphoprotein associated with glycosphingolipid microdomains 1	1	0	0	1	0	0	0	0	hsa-miR-34c-5p	-0.14	0.57		Sites in UTR
miR-34c-5p	TNP1	NM_003284	transition protein 1 (during histone to protamine replacement)	1	0	0	1	0	0	0	0	hsa-miR-34a	-0.14	0.56		Sites in UTR
miR-34c-5p	SP2	NM_003110	Sp2 transcription factor	1	0	1	0	0	0	0	0	hsa-miR-34a	-0.14	0.33	2005, 2007	Sites in UTR
miR-34c-5p	MCFD2	NM_001171506	multiple coagulation factor deficiency 2	1	0	0	1	1	0	1	0	hsa-miR-449a	-0.14	0.69	2005, 2007, 2009	Sites in UTR
miR-34c-5p	KIAA0753	NM_014804	KIAA0753	1	0	1	0	0	0	0	0	hsa-miR-34a	-0.14	0.71	2009	Sites in UTR
miR-34c-5p	NAP1L5	NM_153757	nucleosome assembly protein 1-like 5	1	0	0	1	0	0	0	0	hsa-miR-34a	-0.14	0.6	2005, 2007	Sites in UTR
miR-34c-5p	NDST1	NM_001543	N-deacetylase/N-sulfotransferase (heparan glucosaminyl) 1	3	0	2	1	2	0	1	1	hsa-miR-34a	-0.14	0.98	2007, 2009	Sites in UTR
miR-34c-5p	GAB1	NM_002039	GRB2-associated binding protein 1	1	0	1	0	0	0	0	0	hsa-miR-34c-5p	-0.14	0.72		Sites in UTR
miR-34c-5p	EEA1	NM_003566	early endosome antigen 1	1	0	0	1	0	0	0	0	hsa-miR-449a	-0.14	0.63	2007, 2009	Sites in UTR
miR-34c-5p	PODXL	NM_001018111	podocalyxin-like	1	1	0	0	0	0	0	0	hsa-miR-34a	-0.14	0.77	2005, 2007, 2009	Sites in UTR
miR-34c-5p	SIPA1	NM_006747	signal-induced proliferation-associated 1	1	0	1	0	0	0	0	0	hsa-miR-34a	-0.14	0.72	2009	Sites in UTR
miR-34c-5p	TNKS	NM_003747	tankyrase, TRF1-interacting ankyrin-related ADP-ribose polymerase	1	0	0	1	2	0	1	1	hsa-miR-34a	-0.14	0.66	2009	Sites in UTR
miR-34c-5p	ACTR1A	NM_005736	ARP1 actin-related protein 1 homolog A, centractin alpha (yeast)	1	0	1	0	0	0	0	0	hsa-miR-34a	-0.14	0.45	2005, 2007, 2009	Sites in UTR
miR-34c-5p	TMEM201	NM_001130924	transmembrane protein 201	1	0	1	0	0	0	0	0	hsa-miR-34a	-0.14	0.71		Sites in UTR
miR-34c-5p	SLC6A17	NM_001010898	solute carrier family 6, member 17	1	0	1	0	1	0	1	0	hsa-miR-449a	-0.13	0.76	2009	Sites in UTR
miR-34c-5p	C15orf53	NM_207444	chromosome 15 open reading frame 53	1	0	0	1	0	0	0	0	hsa-miR-34a	-0.13	0.63	2005, 2007, 2009	Sites in UTR
miR-34c-5p	TOX	NM_014729	thymocyte selection-associated high mobility group box	1	0	0	1	0	0	0	0	hsa-miR-34a	-0.13	0.62	2009	Sites in UTR
miR-34c-5p	SKI	NM_003036	v-ski sarcoma viral oncogene homolog (avian)	1	0	1	0	0	0	0	0	hsa-miR-34a	-0.13	0.52		Sites in UTR
miR-34c-5p	TANC2	NM_025185	tetratricopeptide repeat, ankyrin repeat and coiled-coil containing 2	1	1	0	0	0	0	0	0	hsa-miR-34c-5p	-0.13	0.72	2009	Sites in UTR
miR-34c-5p	AFF3	NM_001025108	AF4/FMR2 family, member 3	1	0	0	1	0	0	0	0	hsa-miR-34a	-0.13	0.63	2009	Sites in UTR
miR-34c-5p	SNX30	NM_001012994	sorting nexin family member 30	1	0	0	1	0	0	0	0	hsa-miR-449a	-0.13	0.62	2009	Sites in UTR
miR-34c-5p	PPP1R9B	NM_032595	protein phosphatase 1, regulatory (inhibitor) subunit 9B	1	0	0	1	0	0	0	0	hsa-miR-34a	-0.13	0.58	2007	Sites in UTR
miR-34c-5p	CDKN1C	NM_000076	cyclin-dependent kinase inhibitor 1C (p57, Kip2)	1	0	1	0	0	0	0	0	hsa-miR-34a	-0.13	0.72	2009	Sites in UTR
miR-34c-5p	B4GALT2	NM_001005417	UDP-Gal:betaGlcNAc beta 1,4- galactosyltransferase, polypeptide 2	1	0	1	0	0	0	0	0	hsa-miR-34a	-0.13	0.72	2007, 2009	Sites in UTR
miR-34c-5p	ADAT2	NM_182503	adenosine deaminase, tRNA-specific 2	1	0	0	1	1	0	1	0	hsa-miR-34c-5p	-0.13	0.65	2009	Sites in UTR
miR-34c-5p	F2RL2	NM_004101	coagulation factor II (thrombin) receptor-like 2	1	1	0	0	0	0	0	0	hsa-miR-34a	-0.13	0.56	2005, 2007, 2009	Sites in UTR
miR-34c-5p	PGRMC2	NM_006320	progesterone receptor membrane component 2	1	0	0	1	0	0	0	0	hsa-miR-34a	-0.13	0.64	2007, 2009	Sites in UTR
miR-34c-5p	SDHC	NM_001035511	succinate dehydrogenase complex, subunit C, integral membrane protein, 15kDa	1	0	1	0	0	0	0	0	hsa-miR-34c-5p	-0.13	0.72	2005, 2007, 2009	Sites in UTR
miR-34c-5p	TFDP2	NM_001178138	transcription factor Dp-2 (E2F dimerization partner 2)	1	0	1	0	0	0	0	0	hsa-miR-34a	-0.13	0.72	2005, 2007	Sites in UTR
miR-34c-5p	DCAF11	NM_001163484	DDB1 and CUL4 associated factor 11	1	0	0	1	0	0	0	0	hsa-miR-34a	-0.13	0.59		Sites in UTR
miR-34c-5p	CAMSAP1	NM_015447	calmodulin regulated spectrin-associated protein 1	1	0	0	1	0	0	0	0	hsa-miR-34c-5p	-0.13	0.64	2005, 2007, 2009	Sites in UTR
miR-34c-5p	RNF34	NM_025126	ring finger protein 34	1	0	0	1	0	0	0	0	hsa-miR-34c-5p	-0.13	0.61		Sites in UTR
miR-34c-5p	CPEB2	NM_001177381	cytoplasmic polyadenylation element binding protein 2	1	0	0	1	0	0	0	0	hsa-miR-34a	-0.12	0.61	2005, 2007, 2009	Sites in UTR
miR-34c-5p	TP53INP2	NM_021202	tumor protein p53 inducible nuclear protein 2	1	1	0	0	0	0	0	0	hsa-miR-34c-5p	-0.12	0.26		Sites in UTR
miR-34c-5p	FNDC5	NM_001171940	fibronectin type III domain containing 5	1	0	1	0	0	0	0	0	hsa-miR-34a	-0.12	0.72	2009	Sites in UTR
miR-34c-5p	CACNB1	NM_000723	calcium channel, voltage-dependent, beta 1 subunit	1	0	1	0	0	0	0	0	hsa-miR-449a	-0.12	0.72	2005, 2007, 2009	Sites in UTR
miR-34c-5p	SLC7A6	NM_001076785	solute carrier family 7 (amino acid transporter light chain, y+L system), member 6	1	1	0	0	0	0	0	0	hsa-miR-34a	-0.12	0.67	2009	Sites in UTR
miR-34c-5p	ERLIN1	NM_001100626	ER lipid raft associated 1	1	0	1	0	0	0	0	0	hsa-miR-34a	-0.12	0.69		Sites in UTR
miR-34c-5p	UBR1	NM_174916	ubiquitin protein ligase E3 component n-recognin 1	1	0	0	1	0	0	0	0	hsa-miR-34a	-0.12	0.55		Sites in UTR
miR-34c-5p	PDXK	NM_003681	pyridoxal (pyridoxine, vitamin B6) kinase	1	1	0	0	3	1	2	0	hsa-miR-34c-5p	-0.12	0.45		Sites in UTR
miR-34c-5p	VCL	NM_003373	vinculin	1	0	1	0	0	0	0	0	hsa-miR-34a	-0.12	0.72	2005, 2007, 2009	Sites in UTR
miR-34c-5p	TMOD2	NM_001142885	tropomodulin 2 (neuronal)	1	0	1	0	1	0	1	0	hsa-miR-34c-5p	-0.12	0.65		Sites in UTR
miR-34c-5p	CSMD1	NM_033225	CUB and Sushi multiple domains 1	1	0	0	1	0	0	0	0	hsa-miR-34a	-0.12	0.63	2009	Sites in UTR
miR-34c-5p	RARB	NM_000965	retinoic acid receptor, beta	1	0	0	1	0	0	0	0	hsa-miR-34a	-0.12	0.56	2005, 2007	Sites in UTR
miR-34c-5p	DAB2IP	NM_032552	DAB2 interacting protein	1	0	0	1	0	0	0	0	hsa-miR-34a	-0.11	0.57	2005, 2007	Sites in UTR
miR-34c-5p	NAV2	NM_001111018	neuron navigator 2	1	0	0	1	0	0	0	0	hsa-miR-34a	-0.11	0.56	2009	Sites in UTR
miR-34c-5p	CTNND1	NM_001085458	catenin (cadherin-associated protein), delta 1	1	0	0	1	0	0	0	0	hsa-miR-34c-5p	-0.11	0.64	2009	Sites in UTR
miR-34c-5p	FAM126B	NM_173822	family with sequence similarity 126, member B	1	0	1	0	0	0	0	0	hsa-miR-34a	-0.11	0.72	2007	Sites in UTR
miR-34c-5p	NR2C2	NM_003298	nuclear receptor subfamily 2, group C, member 2	1	0	0	1	0	0	0	0	hsa-miR-34a	-0.11	0.6		Sites in UTR
miR-34c-5p	GNAI2	NM_001166425	guanine nucleotide binding protein (G protein), alpha inhibiting activity polypeptide 2	1	0	0	1	0	0	0	0	hsa-miR-34a	-0.11	0.63	2005, 2007, 2009	Sites in UTR
miR-34c-5p	WNT1	NM_005430	wingless-type MMTV integration site family, member 1	1	0	1	0	0	0	0	0	hsa-miR-34a	-0.11	0.72	2005, 2007, 2009	Sites in UTR
miR-34c-5p	ZNF287	NM_020653	zinc finger protein 287	1	0	0	1	0	0	0	0	hsa-miR-34a	-0.11	0.6		Sites in UTR
miR-34c-5p	SBK1	NM_001024401	SH3-binding domain kinase 1	1	0	1	0	1	0	1	0	hsa-miR-449a	-0.11	0.76	2007	Sites in UTR
miR-34c-5p	ATF7	NM_001130059	activating transcription factor 7	1	1	0	0	2	0	1	1	hsa-miR-34c-5p	-0.11	0.54		Sites in UTR
miR-34c-5p	SYVN1	NM_032431	synovial apoptosis inhibitor 1, synoviolin	2	0	2	0	0	0	0	0	hsa-miR-34a	-0.11	0.92	2005, 2007, 2009	Sites in UTR
miR-34c-5p	SHE	NM_001010846	Src homology 2 domain containing E	1	0	0	1	0	0	0	0	hsa-miR-34a	-0.11	0.6		Sites in UTR
miR-34c-5p	TMEM33	NM_018126	transmembrane protein 33	1	0	0	1	0	0	0	0	hsa-miR-34a	-0.11	0.63		Sites in UTR
miR-34c-5p	GSG1	NM_001080554	germ cell associated 1	1	0	1	0	0	0	0	0	hsa-miR-34a	-0.1	0.4		Sites in UTR
miR-34c-5p	GATAD2B	NM_020699	GATA zinc finger domain containing 2B	1	0	1	0	2	0	1	1	hsa-miR-34c-5p	-0.1	0.77	2009	Sites in UTR
miR-34c-5p	ATG9A	NM_001077198	ATG9 autophagy related 9 homolog A (S. cerevisiae)	1	0	0	1	0	0	0	0	hsa-miR-34a	-0.1	0.64	2007, 2009	Sites in UTR
miR-34c-5p	CAPN5	NM_004055	calpain 5	1	0	0	1	0	0	0	0	hsa-miR-449a	-0.1	0.62		Sites in UTR
miR-34c-5p	ATXN7L3	NM_001098833	ataxin 7-like 3	1	0	1	0	2	0	2	0	hsa-miR-34a	-0.1	0.8	2009	Sites in UTR
miR-34c-5p	C3orf62	NM_198562	chromosome 3 open reading frame 62	1	1	0	0	0	0	0	0	hsa-miR-34a	-0.1	0.68		Sites in UTR
miR-34c-5p	NEDD4L	NM_001144964	neural precursor cell expressed, developmentally down-regulated 4-like	1	0	0	1	1	0	1	0	hsa-miR-34a	-0.1	0.69		Sites in UTR
miR-34c-5p	GPX8	NM_001008397	glutathione peroxidase 8 (putative)	1	1	0	0	0	0	0	0	hsa-miR-34a	-0.1	0.32		Sites in UTR
miR-34c-5p	PDE4B	NM_001037339	phosphodiesterase 4B, cAMP-specific	1	0	1	0	0	0	0	0	hsa-miR-34a	-0.1	0.67	2009	Sites in UTR
miR-34c-5p	HS2ST1	NM_012262	heparan sulfate 2-O-sulfotransferase 1	1	1	0	0	0	0	0	0	hsa-miR-449a	-0.09	0.64	2009	Sites in UTR
miR-34c-5p	VPS37D	NM_001077621	vacuolar protein sorting 37 homolog D (S. cerevisiae)	1	0	1	0	0	0	0	0	hsa-miR-34a	-0.09	0.54		Sites in UTR
miR-34c-5p	ADAMTS10	NM_030957	ADAM metallopeptidase with thrombospondin type 1 motif, 10	1	0	1	0	0	0	0	0	hsa-miR-34a	-0.09	0.52		Sites in UTR
miR-34c-5p	KLC2	NM_001134774	kinesin light chain 2	1	0	1	0	0	0	0	0	hsa-miR-34a	-0.09	0.65		Sites in UTR
miR-34c-5p	RIMS3	NM_014747	regulating synaptic membrane exocytosis 3	1	0	0	1	2	1	1	0	hsa-miR-34c-5p	-0.09	0.74	2005, 2007, 2009	Sites in UTR
miR-34c-5p	C3orf70	NM_001025266	chromosome 3 open reading frame 70	1	0	0	1	1	1	0	0	hsa-miR-34a	-0.09	0.64	2007, 2009	Sites in UTR
miR-34c-5p	ABR	NM_001092	active BCR-related gene	1	1	0	0	0	0	0	0	hsa-miR-34a	-0.09	0.73	2005, 2007, 2009	Sites in UTR
miR-34c-5p	CNOT6L	NM_144571	CCR4-NOT transcription complex, subunit 6-like	1	0	1	0	1	0	1	0	hsa-miR-449a	-0.09	0.76	2007, 2009	Sites in UTR
miR-34c-5p	CCND1	NM_053056	cyclin D1	1	0	0	1	0	0	0	0	hsa-miR-449a	-0.09	0.63	2005, 2007, 2009	Sites in UTR
miR-34c-5p	NCOR2	NM_001077261	nuclear receptor corepressor 2	1	0	1	0	0	0	0	0	hsa-miR-34a	-0.09	0.56		Sites in UTR
miR-34c-5p	GRHL2	NM_024915	grainyhead-like 2 (Drosophila)	1	0	0	1	1	0	0	1	hsa-miR-34a	-0.09	0.64	2009	Sites in UTR
miR-34c-5p	NAA50	NM_025146	N(alpha)-acetyltransferase 50, NatE catalytic subunit	1	0	1	0	0	0	0	0	hsa-miR-34a	-0.09	0.72	2007, 2009	Sites in UTR
miR-34c-5p	SLC12A2	NM_001046	solute carrier family 12 (sodium/potassium/chloride transporters), member 2	1	0	0	1	0	0	0	0	hsa-miR-34a	-0.09	0.64	2005, 2007, 2009	Sites in UTR
miR-34c-5p	OBFC1	NM_024928	oligonucleotide/oligosaccharide-binding fold containing 1	1	0	1	0	0	0	0	0	hsa-miR-34a	-0.09	0.72		Sites in UTR
miR-34c-5p	FAM46A	NM_017633	family with sequence similarity 46, member A	1	1	0	0	1	0	0	1	hsa-miR-34a	-0.09	0.7	2007, 2009	Sites in UTR
miR-34c-5p	ONECUT2	NM_004852	one cut homeobox 2	1	0	0	1	3	0	0	3	hsa-miR-34a	-0.08	0.68	2007, 2009	Sites in UTR
miR-34c-5p	POFUT1	NM_015352	protein O-fucosyltransferase 1	1	0	1	0	0	0	0	0	hsa-miR-34a	-0.08	0.72	2005, 2007, 2009	Sites in UTR
miR-34c-5p	MLL2	NM_003482	myeloid/lymphoid or mixed-lineage leukemia 2	1	0	1	0	0	0	0	0	hsa-miR-449a	-0.08	0.72	2007, 2009	Sites in UTR
miR-34c-5p	MAZ	NM_001042539	MYC-associated zinc finger protein (purine-binding transcription factor)	1	0	1	0	0	0	0	0	hsa-miR-34a	-0.08	0.71	2007	Sites in UTR
miR-34c-5p	CNOT6	NM_015455	CCR4-NOT transcription complex, subunit 6	1	0	1	0	0	0	0	0	hsa-miR-34c-5p	-0.08	0.72	2005, 2007, 2009	Sites in UTR
miR-34c-5p	SFMBT2	NM_001018039	Scm-like with four mbt domains 2	1	0	1	0	0	0	0	0	hsa-miR-34a	-0.08	0.71		Sites in UTR
miR-34c-5p	PSD3	NM_015310	pleckstrin and Sec7 domain containing 3	1	0	1	0	0	0	0	0	hsa-miR-449a	-0.08	0.43		Sites in UTR
miR-34c-5p	SRCIN1	NM_025248	SRC kinase signaling inhibitor 1	1	0	1	0	0	0	0	0	hsa-miR-449a	-0.07	0.71	2009	Sites in UTR
miR-34c-5p	PEG10	NM_001040152	paternally expressed 10	2	0	0	2	0	0	0	0	hsa-miR-449a	-0.07	0.85	2009	Sites in UTR
miR-34c-5p	RAB36	NM_004914	RAB36, member RAS oncogene family	1	0	1	0	0	0	0	0	hsa-miR-449a	-0.07	0.68		Sites in UTR
miR-34c-5p	GIGYF1	NM_022574	GRB10 interacting GYF protein 1	1	0	1	0	0	0	0	0	hsa-miR-34a	-0.07	0.65	2007, 2009	Sites in UTR
miR-34c-5p	CTDSP2	NM_005730	CTD (carboxy-terminal domain, RNA polymerase II, polypeptide A) small phosphatase 2	1	0	1	0	0	0	0	0	hsa-miR-34a	-0.07	0.72	2009	Sites in UTR
miR-34c-5p	ITGA10	NM_003637	integrin, alpha 10	1	0	0	1	0	0	0	0	hsa-miR-449a	-0.07	0.59	2009	Sites in UTR
miR-34c-5p	ST8SIA3	NM_015879	ST8 alpha-N-acetyl-neuraminide alpha-2,8-sialyltransferase 3	1	0	1	0	0	0	0	0	hsa-miR-34a	-0.07	0.72	2009	Sites in UTR
miR-34c-5p	KCNN3	NM_001204087	potassium intermediate/small conductance calcium-activated channel, subfamily N, member 3	1	1	0	0	1	0	0	1	hsa-miR-34a	-0.07	0.33		Sites in UTR
miR-34c-5p	DSEL	NM_032160	dermatan sulfate epimerase-like	1	0	0	1	0	0	0	0	hsa-miR-34a	-0.06	0.61	2009	Sites in UTR
miR-34c-5p	SPRED1	NM_152594	sprouty-related, EVH1 domain containing 1	1	1	0	0	0	0	0	0	hsa-miR-34a	-0.06	0.56		Sites in UTR
miR-34c-5p	SHISA7	NM_001145176	shisa homolog 7 (Xenopus laevis)	2	0	2	0	1	0	1	0	hsa-miR-34a	-0.06	0.88		Sites in UTR
miR-34c-5p	DOK6	NM_152721	docking protein 6	1	1	0	0	0	0	0	0	hsa-miR-34c-5p	-0.06	0.65		Sites in UTR
miR-34c-5p	RNF165	NM_152470	ring finger protein 165	1	0	1	0	0	0	0	0	hsa-miR-449a	-0.06	0.34		Sites in UTR
miR-34c-5p	NEURL1B	NM_001142651	neuralized homolog 1B (Drosophila)	1	0	1	0	2	0	2	0	hsa-miR-34a	> -0.06	0.8		Sites in UTR
miR-34c-5p	RAB11FIP4	NM_032932	RAB11 family interacting protein 4 (class II)	1	0	1	0	0	0	0	0	hsa-miR-449a	-0.06	0.72	2005, 2007, 2009	Sites in UTR
miR-34c-5p	PCYOX1	NM_016297	prenylcysteine oxidase 1	1	0	0	1	0	0	0	0	hsa-miR-34a	-0.06	0.62		Sites in UTR
miR-34c-5p	TSPAN14	NM_001128309	tetraspanin 14	1	0	0	1	0	0	0	0	hsa-miR-34c-5p	-0.05	0.64		Sites in UTR
miR-34c-5p	WDR37	NM_014023	WD repeat domain 37	1	0	0	1	0	0	0	0	hsa-miR-34a	-0.05	0.62	2009	Sites in UTR
miR-34c-5p	CREB5	NM_001011666	cAMP responsive element binding protein 5	1	1	0	0	1	0	1	0	hsa-miR-34a	-0.05	0.79	2005, 2007, 2009	Sites in UTR
miR-34c-5p	GRSF1	NM_001098477	G-rich RNA sequence binding factor 1	1	0	0	1	1	0	0	1	hsa-miR-34a	-0.05	0.58	2009	Sites in UTR
miR-34c-5p	PAPPA	NM_002581	pregnancy-associated plasma protein A, pappalysin 1	1	0	1	0	0	0	0	0	hsa-miR-34a	-0.05	0.43		Sites in UTR
miR-34c-5p	ERP44	NM_015051	endoplasmic reticulum protein 44	1	0	0	1	0	0	0	0	hsa-miR-34a	-0.04	0.63	2009	Sites in UTR
miR-34c-5p	GFRA1	NM_001145453	GDNF family receptor alpha 1	1	1	0	0	0	0	0	0	hsa-miR-34c-5p	-0.04	0.89		Sites in UTR
miR-34c-5p	RIMS4	NM_001205317	regulating synaptic membrane exocytosis 4	1	0	1	0	1	0	1	0	hsa-miR-34a	> -0.04	0.48	2005, 2007	Sites in UTR
miR-34c-5p	NOS1	NM_000620	nitric oxide synthase 1 (neuronal)	1	1	0	0	1	0	0	1	hsa-miR-34a	> -0.04	0.2		Sites in UTR
miR-34c-5p	CACNA2D2	NM_001005505	calcium channel, voltage-dependent, alpha 2/delta subunit 2	1	0	1	0	0	0	0	0	hsa-miR-34a	-0.04	0.72	2009	Sites in UTR
miR-34c-5p	KIAA1024	NM_015206	KIAA1024	1	0	1	0	0	0	0	0	hsa-miR-34a	-0.04	0.72	2009	Sites in UTR
miR-34c-5p	RELT	NM_032871	RELT tumor necrosis factor receptor	1	0	1	0	0	0	0	0	hsa-miR-34a	-0.03	0.51		Sites in UTR
miR-34c-5p	SOCS4	NM_080867	suppressor of cytokine signaling 4	1	0	0	1	0	0	0	0	hsa-miR-449a	-0.03	0.62	2005, 2007, 2009	Sites in UTR
miR-34c-5p	SPRY3	NM_005840	sprouty homolog 3 (Drosophila)	1	1	0	0	0	0	0	0	hsa-miR-34a	> -0.03	0.64	2005, 2007, 2009	Sites in UTR
miR-34c-5p	CSNK1G1	NM_022048	casein kinase 1, gamma 1	1	1	0	0	0	0	0	0	hsa-miR-34a	> -0.03	0.42	2007, 2009	Sites in UTR
miR-34c-5p	MLEC	NM_014730	malectin	1	1	0	0	0	0	0	0	hsa-miR-34a	> -0.03	0.14		Sites in UTR
miR-34c-5p	FAIM2	NM_012306	Fas apoptotic inhibitory molecule 2	1	1	0	0	0	0	0	0	hsa-miR-34a	> -0.03	0.12		Sites in UTR
miR-34c-5p	NEUROD2	NM_006160	neurogenic differentiation 2	1	0	1	0	0	0	0	0	hsa-miR-34a	-0.03	0.72	2007	Sites in UTR
miR-34c-5p	BCL9L	NM_182557	B-cell CLL/lymphoma 9-like	1	0	1	0	0	0	0	0	hsa-miR-34a	-0.03	0.29	2005, 2007	Sites in UTR
miR-34c-5p	RAPH1	NM_213589	Ras association (RalGDS/AF-6) and pleckstrin homology domains 1	1	0	1	0	0	0	0	0	hsa-miR-34a	-0.03	0.72	2009	Sites in UTR
miR-34c-5p	UCK2	NM_012474	uridine-cytidine kinase 2	1	0	1	0	0	0	0	0	hsa-miR-34a	> -0.02	0.72		Sites in UTR
miR-34c-5p	LPHN1	NM_001008701	latrophilin 1	1	0	1	0	0	0	0	0	hsa-miR-34a	> -0.02	0.71	2005, 2007, 2009	Sites in UTR
miR-34c-5p	JPH3	NM_020655	junctophilin 3	1	0	1	0	0	0	0	0	hsa-miR-34a	> -0.02	0.71	2009	Sites in UTR
miR-34c-5p	C1orf21	NM_030806	chromosome 1 open reading frame 21	1	0	1	0	0	0	0	0	hsa-miR-34a	> -0.02	0.69		Sites in UTR
miR-34c-5p	ZC3H7B	NM_017590	zinc finger CCCH-type containing 7B	1	0	1	0	0	0	0	0	hsa-miR-34a	> -0.02	0.33	2007	Sites in UTR
miR-34c-5p	NPTX1	NM_002522	neuronal pentraxin I	1	0	1	0	0	0	0	0	hsa-miR-34a	> -0.02	0.29	2005, 2007	Sites in UTR
miR-34c-5p	CYCS	NM_018947	cytochrome c, somatic	1	0	1	0	1	0	0	1	hsa-miR-34a	> -0.03	0.72	2009	Sites in UTR
miR-34c-5p	CUX1	NM_001202543	cut-like homeobox 1	1	0	0	1	0	0	0	0	hsa-miR-34a	-0.01	0.64		Sites in UTR
miR-34c-5p	PDK3	NM_001142386	pyruvate dehydrogenase kinase, isozyme 3	1	0	0	1	0	0	0	0	hsa-miR-34a	> -0.01	0.63		Sites in UTR
miR-34c-5p	ABLIM1	NM_001003407	actin binding LIM protein 1	1	0	0	1	0	0	0	0	hsa-miR-34a	> -0.01	0.58	2009	Sites in UTR
miR-34c-5p	EEF2K	NM_013302	eukaryotic elongation factor-2 kinase	1	0	1	0	0	0	0	0	hsa-miR-34a	N/A	0.72	2007, 2009	Sites in UTR
miR-34c-5p	LRRC56	NM_198075	leucine rich repeat containing 56	1	1	0	0	0	0	0	0	hsa-miR-34a	N/A	0.31		Sites in UTR
miR-34c-5p	AKIP1	NM_001206645	A kinase (PRKA) interacting protein 1	1	1	0	0	0	0	0	0	hsa-miR-34a	N/A	0.3		Sites in UTR
mir-144-3p	SMAD9	NM_001127217	SMAD family member 9	1	1	0	0	3	0	2	1	hsa-miR-144	-0.79	0.23		Sites in UTR
mir-144-3p	GABRA1	NM_000806	gamma-aminobutyric acid (GABA) A receptor, alpha 1	1	1	0	0	3	2	0	1	hsa-miR-144	-0.73	< 0.1		Sites in UTR
mir-144-3p	RIN2	NM_001242581	Ras and Rab interactor 2	1	1	0	0	2	1	1	0	hsa-miR-144	-0.7	< 0.1	2005, 2007	Sites in UTR
mir-144-3p	MYEF2	NM_016132	myelin expression factor 2	2	1	1	0	3	0	2	1	hsa-miR-144	-0.69	0.97	2009	Sites in UTR
mir-144-3p	ABCA1	NM_005502	ATP-binding cassette, sub-family A (ABC1), member 1	2	1	0	1	3	1	2	0	hsa-miR-144	-0.68	0.48	2007, 2009	Sites in UTR
mir-144-3p	UBR3	NM_172070	ubiquitin protein ligase E3 component n-recognin 3 (putative)	2	1	0	1	2	1	1	0	hsa-miR-144	-0.68	0.37	2007, 2009	Sites in UTR
mir-144-3p	KIF3A	NM_007054	kinesin family member 3A	2	2	0	0	2	0	1	1	hsa-miR-144	-0.67	0.25	2009	Sites in UTR
mir-144-3p	VANGL1	NM_001172411	vang-like 1 (van gogh, Drosophila)	1	1	0	0	2	1	1	0	hsa-miR-144	-0.63	0.31	2009	Sites in UTR
mir-144-3p	ADAMTS5	NM_007038	ADAM metallopeptidase with thrombospondin type 1 motif, 5	1	1	0	0	2	2	0	0	hsa-miR-144	-0.56	< 0.1		Sites in UTR
mir-144-3p	SLC12A2	NM_001046	solute carrier family 12 (sodium/potassium/chloride transporters), member 2	2	1	0	1	3	1	2	0	hsa-miR-144	-0.55	0.59	2005, 2007, 2009	Sites in UTR
mir-144-3p	TRDMT1	NM_004412	tRNA aspartic acid methyltransferase 1	1	1	0	0	2	0	0	2	hsa-miR-144	-0.54	0.12		Sites in UTR
mir-144-3p	PLEKHG1	NM_001029884	pleckstrin homology domain containing, family G (with RhoGef domain) member 1	1	1	0	0	3	1	0	2	hsa-miR-144	-0.54	0.32	2009	Sites in UTR
mir-144-3p	TET2	NM_001127208	tet oncogene family member 2	4	2	0	2	1	0	0	1	hsa-miR-144	-0.53	0.75		Sites in UTR
mir-144-3p	UBE2D1	NM_001204880	ubiquitin-conjugating enzyme E2D 1	2	1	0	1	2	0	0	2	hsa-miR-144	-0.52	0.53	2007, 2009	Sites in UTR
mir-144-3p	UCK2	NM_012474	uridine-cytidine kinase 2	1	1	0	0	2	0	1	1	hsa-miR-144	-0.52	0.37		Sites in UTR
mir-144-3p	ZFX	NM_001178084	zinc finger protein, X-linked	1	1	0	0	1	0	1	0	hsa-miR-144	-0.52	0.83	2005, 2007, 2009	Sites in UTR
mir-144-3p	SALL1	NM_001127892	sal-like 1 (Drosophila)	1	1	0	0	1	0	1	0	hsa-miR-144	-0.51	0.31	2007, 2009	Sites in UTR
mir-144-3p	ANO1	NM_018043	anoctamin 1, calcium activated chloride channel	1	0	1	0	1	1	0	0	hsa-miR-144	-0.5	0.39		Sites in UTR
mir-144-3p	FAM126B	NM_173822	family with sequence similarity 126, member B	1	1	0	0	2	0	1	1	hsa-miR-144	-0.5	0.43	2007, 2009	Sites in UTR
mir-144-3p	MKL2	NM_014048	MKL/myocardin-like 2	2	1	0	1	3	0	1	2	hsa-miR-144	-0.49	0.74	2009	Sites in UTR
mir-144-3p	FAT4	NM_024582	FAT tumor suppressor homolog 4 (Drosophila)	2	1	1	0	0	0	0	0	hsa-miR-144	-0.49	0.59	2009	Sites in UTR
mir-144-3p	MAPK6	NM_002748	mitogen-activated protein kinase 6	2	1	0	1	1	0	1	0	hsa-miR-144	-0.49	0.51	2005, 2007, 2009	Sites in UTR
mir-144-3p	ST18	NM_014682	suppression of tumorigenicity 18 (breast carcinoma) (zinc finger protein)	2	1	1	0	0	0	0	0	hsa-miR-144	-0.49	0.49	2005, 2007, 2009	Sites in UTR
mir-144-3p	XYLT1	NM_022166	xylosyltransferase I	3	2	1	0	0	0	0	0	hsa-miR-144	-0.48	0.96	2007, 2009	Sites in UTR
mir-144-3p	MED12L	NM_053002	mediator complex subunit 12-like	3	2	1	0	1	0	1	0	hsa-miR-144	-0.48	0.57	2007, 2009	Sites in UTR
mir-144-3p	CCNT2	NM_001241	cyclin T2	3	2	0	1	0	0	0	0	hsa-miR-144	-0.48	0.92	2007, 2009	Sites in UTR
mir-144-3p	RARB	NM_000965	retinoic acid receptor, beta	1	0	1	0	2	1	0	1	hsa-miR-144	-0.47	0.66	2005, 2007, 2009	Sites in UTR
mir-144-3p	MXRA5	NM_015419	matrix-remodelling associated 5	1	1	0	0	1	0	0	1	hsa-miR-144	-0.47	0.13	2009	Sites in UTR
mir-144-3p	TCFL5	NM_006602	transcription factor-like 5 (basic helix-loop-helix)	1	0	1	0	2	0	1	1	hsa-miR-144	-0.46	0.67	2009	Sites in UTR
mir-144-3p	FNDC3A	NM_001079673	fibronectin type III domain containing 3A	1	1	0	0	2	1	1	0	hsa-miR-144	-0.46	0.28	2005, 2007, 2009	Sites in UTR
mir-144-3p	GNB4	NM_021629	guanine nucleotide binding protein (G protein), beta polypeptide 4	1	1	0	0	1	1	0	0	hsa-miR-144	-0.46	< 0.1	2009	Sites in UTR
mir-144-3p	TBX1	NM_080647	T-box 1	1	1	0	0	1	1	0	0	hsa-miR-144	-0.45	0.3	2007, 2009	Sites in UTR
mir-144-3p	BTAF1	NM_003972	BTAF1 RNA polymerase II, B-TFIID transcription factor-associated, 170kDa (Mot1 homolog, S. cerevisiae)	1	1	0	0	1	0	1	0	hsa-miR-144	-0.44	0.16	2009	Sites in UTR
mir-144-3p	QKI	NM_206853	quaking homolog, KH domain RNA binding (mouse)	2	1	0	1	3	0	2	1	hsa-miR-144	-0.44	0.39	2007, 2009	Sites in UTR
mir-144-3p	CEP55	NM_001127182	centrosomal protein 55kDa	1	1	0	0	1	0	0	1	hsa-miR-144	-0.43	0.21	2009	Sites in UTR
mir-144-3p	MMGT1	NM_173470	membrane magnesium transporter 1	1	0	1	0	4	0	3	1	hsa-miR-144	-0.43	0.59	2009	Sites in UTR
mir-144-3p	ZC3H6	NM_198581	zinc finger CCCH-type containing 6	1	1	0	0	3	0	2	1	hsa-miR-144	-0.43	0.31	2009	Sites in UTR
mir-144-3p	KIAA1486	NM_020864	KIAA1486	2	1	1	0	0	0	0	0	hsa-miR-144	-0.43	0.82	2009	Sites in UTR
mir-144-3p	SLC20A2	NM_006749	solute carrier family 20 (phosphate transporter), member 2	2	1	1	0	1	0	0	1	hsa-miR-144	-0.43	0.38	2009	Sites in UTR
mir-144-3p	FST	NM_006350	follistatin	2	1	1	0	0	0	0	0	hsa-miR-144	-0.43	0.8		Sites in UTR
mir-144-3p	FAT3	NM_001008781	FAT tumor suppressor homolog 3 (Drosophila)	1	0	0	1	4	1	2	1	hsa-miR-144	-0.43	0.31	2009	Sites in UTR
mir-144-3p	CLIC2	NM_001289	chloride intracellular channel 2	1	0	1	0	1	0	1	0	hsa-miR-144	-0.42	0.38		Sites in UTR
mir-144-3p	STIL	NM_001048166	SCL/TAL1 interrupting locus	1	1	0	0	1	1	0	0	hsa-miR-144	-0.42	0.27	2009	Sites in UTR
mir-144-3p	TEK	NM_000459	TEK tyrosine kinase, endothelial	1	0	1	0	1	1	0	0	hsa-miR-144	-0.41	0.7	2009	Sites in UTR
mir-144-3p	FMN2	NM_020066	formin 2	1	1	0	0	1	0	0	1	hsa-miR-144	-0.41	0.11	2005, 2007, 2009	Sites in UTR
mir-144-3p	TMF1	NM_007114	TATA element modulatory factor 1	1	0	0	1	2	1	0	1	hsa-miR-144	-0.41	0.31	2009	Sites in UTR
mir-144-3p	SSX2IP	NM_001166293	synovial sarcoma, X breakpoint 2 interacting protein	1	1	0	0	2	0	1	1	hsa-miR-144	-0.4	0.44	2009	Sites in UTR
mir-144-3p	CDV3	NM_001134422	CDV3 homolog (mouse)	1	1	0	0	1	0	1	0	hsa-miR-144	-0.4	0.13	2009	Sites in UTR
mir-144-3p	USP42	NM_032172	ubiquitin specific peptidase 42	2	1	1	0	0	0	0	0	hsa-miR-144	-0.4	0.88	2007, 2009	Sites in UTR
mir-144-3p	PAFAH1B1	NM_000430	platelet-activating factor acetylhydrolase 1b, regulatory subunit 1 (45kDa)	1	1	0	0	1	0	1	0	hsa-miR-144	-0.4	0.37	2005, 2007, 2009	Sites in UTR
mir-144-3p	SGK3	NM_001033578	serum/glucocorticoid regulated kinase family, member 3	1	0	0	1	1	1	0	0	hsa-miR-144	-0.4	0.31	2009	Sites in UTR
mir-144-3p	C8orf44-SGK3	NM_001204173	C8orf44-SGK3 readthrough	1	0	0	1	1	1	0	0	hsa-miR-144	-0.4	0.31		Sites in UTR
mir-144-3p	ACBD3	NM_022735	acyl-CoA binding domain containing 3	1	1	0	0	1	0	1	0	hsa-miR-144	-0.4	< 0.1	2005, 2007, 2009	Sites in UTR
mir-144-3p	MAP3K8	NM_005204	mitogen-activated protein kinase kinase kinase 8	1	0	1	0	1	1	0	0	hsa-miR-144	-0.39	0.79	2009	Sites in UTR
mir-144-3p	NACC2	NM_144653	NACC family member 2, BEN and BTB (POZ) domain containing	3	1	1	1	0	0	0	0	hsa-miR-144	-0.39	0.92		Sites in UTR
mir-144-3p	QSER1	NM_001076786	glutamine and serine rich 1	1	0	1	0	4	3	0	1	hsa-miR-144	-0.38	0.64	2009	Sites in UTR
mir-144-3p	ATP5G2	NM_001002031	ATP synthase, H+ transporting, mitochondrial Fo complex, subunit C2 (subunit 9)	1	1	0	0	0	0	0	0	hsa-miR-144	-0.38	0.39	2005, 2007, 2009	Sites in UTR
mir-144-3p	THAP1	NM_018105	THAP domain containing, apoptosis associated protein 1	1	1	0	0	0	0	0	0	hsa-miR-144	-0.38	0.31	2009	Sites in UTR
mir-144-3p	ALS2	NM_020919	amyotrophic lateral sclerosis 2 (juvenile)	1	0	1	0	1	1	0	0	hsa-miR-144	-0.38	0.5	2007, 2009	Sites in UTR
mir-144-3p	FBN1	NM_000138	fibrillin 1	2	1	1	0	0	0	0	0	hsa-miR-144	-0.38	0.63	2007, 2009	Sites in UTR
mir-144-3p	SNTB2	NM_006750	syntrophin, beta 2 (dystrophin-associated protein A1, 59kDa, basic component 2)	1	1	0	0	1	0	1	0	hsa-miR-144	-0.38	0.31	2009	Sites in UTR
mir-144-3p	MSX1	NM_002448	msh homeobox 1	1	1	0	0	0	0	0	0	hsa-miR-144	-0.38	0.42	2007, 2009	Sites in UTR
mir-144-3p	C5orf53	NM_001007189	chromosome 5 open reading frame 53	1	1	0	0	0	0	0	0	hsa-miR-144	-0.37	0.32	2005, 2007, 2009	Sites in UTR
mir-144-3p	AP1S3	NM_001039569	adaptor-related protein complex 1, sigma 3 subunit	1	1	0	0	2	0	0	2	hsa-miR-144	-0.37	0.23	2009	Sites in UTR
mir-144-3p	SELT	NM_016275	selenoprotein T	1	1	0	0	2	1	1	0	hsa-miR-144	-0.37	0.87	2009	Sites in UTR
mir-144-3p	ZNF295	NM_001098402	zinc finger protein 295	1	1	0	0	3	0	1	2	hsa-miR-144	-0.37	0.46	2009	Sites in UTR
mir-144-3p	SS18	NM_001007559	synovial sarcoma translocation, chromosome 18	1	1	0	0	2	0	2	0	hsa-miR-144	-0.37	0.32	2005, 2007, 2009	Sites in UTR
mir-144-3p	ZNF654	NM_018293	zinc finger protein 654	2	0	0	2	1	0	1	0	hsa-miR-144	-0.37	0.52	2009	Sites in UTR
mir-144-3p	LCOR	NM_001170765	ligand dependent nuclear receptor corepressor	3	1	1	1	3	0	0	3	hsa-miR-144	-0.37	0.88	2007, 2009	Sites in UTR
mir-144-3p	FBN2	NM_001999	fibrillin 2	2	1	0	1	2	0	0	2	hsa-miR-144	-0.37	0.64	2007, 2009	Sites in UTR
mir-144-3p	FBXL3	NM_012158	F-box and leucine-rich repeat protein 3	1	1	0	0	0	0	0	0	hsa-miR-144	-0.36	0.18	2005, 2007, 2009	Sites in UTR
mir-144-3p	TNFSF11	NM_003701	tumor necrosis factor (ligand) superfamily, member 11	1	1	0	0	0	0	0	0	hsa-miR-144	-0.36	0.17	2009	Sites in UTR
mir-144-3p	ROCK1	NM_005406	Rho-associated, coiled-coil containing protein kinase 1	1	1	0	0	1	0	1	0	hsa-miR-144	-0.36	0.11	2009	Sites in UTR
mir-144-3p	KPNA2	NM_002266	karyopherin alpha 2 (RAG cohort 1, importin alpha 1)	1	1	0	0	1	0	0	1	hsa-miR-144	-0.36	< 0.1	2009	Sites in UTR
mir-144-3p	ARPP21	NM_016300	cAMP-regulated phosphoprotein, 21kDa	1	1	0	0	0	0	0	0	hsa-miR-144	-0.35	0.17		Sites in UTR
mir-144-3p	DNAJC2	NM_001129887	DnaJ (Hsp40) homolog, subfamily C, member 2	1	1	0	0	0	0	0	0	hsa-miR-144	-0.35	< 0.1		Sites in UTR
mir-144-3p	UBE2D2	NM_003339	ubiquitin-conjugating enzyme E2D 2	1	1	0	0	1	0	0	1	hsa-miR-144	-0.35	0.31	2005, 2007, 2009	Sites in UTR
mir-144-3p	FAM164A	NM_016010	family with sequence similarity 164, member A	1	1	0	0	1	0	0	1	hsa-miR-144	-0.35	0.33	2009	Sites in UTR
mir-144-3p	SORCS3	NM_014978	sortilin-related VPS10 domain containing receptor 3	2	0	1	1	0	0	0	0	hsa-miR-144	-0.35	0.88	2007, 2009	Sites in UTR
mir-144-3p	PURA	NM_005859	purine-rich element binding protein A	1	1	0	0	1	0	0	1	hsa-miR-144	-0.35	0.37	2007, 2009	Sites in UTR
mir-144-3p	MYO1E	NM_004998	myosin IE	1	1	0	0	0	0	0	0	hsa-miR-144	-0.35	0.43	2005, 2007, 2009	Sites in UTR
mir-144-3p	RAP1A	NM_001010935	RAP1A, member of RAS oncogene family	1	1	0	0	0	0	0	0	hsa-miR-144	-0.34	< 0.1		Sites in UTR
mir-144-3p	TTN	NM_003319	titin	1	1	0	0	1	0	1	0	hsa-miR-144	-0.34	0.37	2005, 2007, 2009	Sites in UTR
mir-144-3p	APPBP2	NM_006380	amyloid beta precursor protein (cytoplasmic tail) binding protein 2	2	1	1	0	2	0	0	2	hsa-miR-144	-0.34	0.9	2005, 2007, 2009	Sites in UTR
mir-144-3p	FAM76B	NM_144664	family with sequence similarity 76, member B	2	1	0	1	0	0	0	0	hsa-miR-144	-0.34	0.58	2007, 2009	Sites in UTR
mir-144-3p	PCDH18	NM_019035	protocadherin 18	1	1	0	0	0	0	0	0	hsa-miR-144	-0.34	0.43	2005, 2007, 2009	Sites in UTR
mir-144-3p	EIF4G2	NM_001042559	eukaryotic translation initiation factor 4 gamma, 2	2	1	1	0	0	0	0	0	hsa-miR-144	-0.34	0.84	2005, 2007, 2009	Sites in UTR
mir-144-3p	AXIN2	NM_004655	axin 2	1	1	0	0	0	0	0	0	hsa-miR-144	-0.34	0.42	2009	Sites in UTR
mir-144-3p	RHBDL2	NM_017821	rhomboid, veinlet-like 2 (Drosophila)	1	1	0	0	0	0	0	0	hsa-miR-144	-0.34	0.16	2009	Sites in UTR
mir-144-3p	TNS3	NM_022748	tensin 3	1	1	0	0	1	1	0	0	hsa-miR-144	-0.33	0.32	2009	Sites in UTR
mir-144-3p	SPIRE1	NM_001128626	spire homolog 1 (Drosophila)	1	1	0	0	2	1	0	1	hsa-miR-144	-0.33	0.44	2009	Sites in UTR
mir-144-3p	USP47	NM_017944	ubiquitin specific peptidase 47	1	0	0	1	2	1	1	0	hsa-miR-144	-0.33	0.31	2007, 2009	Sites in UTR
mir-144-3p	ALDH1A3	NM_000693	aldehyde dehydrogenase 1 family, member A3	1	1	0	0	0	0	0	0	hsa-miR-144	-0.33	0.71	2005, 2007, 2009	Sites in UTR
mir-144-3p	CDS2	NM_003818	CDP-diacylglycerol synthase (phosphatidate cytidylyltransferase) 2	1	1	0	0	1	0	0	1	hsa-miR-144	-0.33	0.12		Sites in UTR
mir-144-3p	DYRK2	NM_003583	dual-specificity tyrosine-(Y)-phosphorylation regulated kinase 2	1	1	0	0	1	0	0	1	hsa-miR-144	-0.33	0.61	2007, 2009	Sites in UTR
mir-144-3p	ITPR1	NM_001099952	inositol 1,4,5-trisphosphate receptor, type 1	1	1	0	0	0	0	0	0	hsa-miR-144	-0.33	0.12	2009	Sites in UTR
mir-144-3p	NRP2	NM_018534	neuropilin 2	1	1	0	0	0	0	0	0	hsa-miR-144	-0.33	< 0.1		Sites in UTR
mir-144-3p	USP6NL	NM_001080491	USP6 N-terminal like	1	1	0	0	0	0	0	0	hsa-miR-144	-0.33	0.38	2009	Sites in UTR
mir-144-3p	ARID1A	NM_006015	AT rich interactive domain 1A (SWI-like)	3	2	0	1	0	0	0	0	hsa-miR-144	-0.33	0.61	2005, 2007, 2009	Sites in UTR
mir-144-3p	TMEM165	NM_018475	transmembrane protein 165	1	1	0	0	0	0	0	0	hsa-miR-144	-0.33	0.57	2009	Sites in UTR
mir-144-3p	PNRC1	NM_006813	proline-rich nuclear receptor coactivator 1	1	1	0	0	0	0	0	0	hsa-miR-144	-0.33	0.34	2007, 2009	Sites in UTR
mir-144-3p	PTHLH	NM_198965	parathyroid hormone-like hormone	1	1	0	0	0	0	0	0	hsa-miR-144	-0.33	< 0.1		Sites in UTR
mir-144-3p	BET1	NM_005868	blocked early in transport 1 homolog (S. cerevisiae)	1	0	1	0	1	0	1	0	hsa-miR-144	-0.33	0.48		Sites in UTR
mir-144-3p	CBLL1	NM_024814	Cas-Br-M (murine) ecotropic retroviral transforming sequence-like 1	2	1	1	0	1	0	0	1	hsa-miR-144	-0.32	0.59	2009	Sites in UTR
mir-144-3p	PTPN9	NM_002833	protein tyrosine phosphatase, non-receptor type 9	1	1	0	0	0	0	0	0	hsa-miR-144	-0.32	0.41	2005, 2007, 2009	Sites in UTR
mir-144-3p	CCDC85A	NM_001080433	coiled-coil domain containing 85A	1	1	0	0	0	0	0	0	hsa-miR-144	-0.32	0.38	2007, 2009	Sites in UTR
mir-144-3p	SLC45A3	NM_033102	solute carrier family 45, member 3	1	1	0	0	0	0	0	0	hsa-miR-144	-0.32	0.28	2009	Sites in UTR
mir-144-3p	CGGBP1	NM_001008390	CGG triplet repeat binding protein 1	1	1	0	0	0	0	0	0	hsa-miR-144	-0.32	0.31	2009	Sites in UTR
mir-144-3p	GPR183	NM_004951	G protein-coupled receptor 183	1	1	0	0	0	0	0	0	hsa-miR-144	-0.32	< 0.1		Sites in UTR
mir-144-3p	GDF10	NM_004962	growth differentiation factor 10	1	1	0	0	0	0	0	0	hsa-miR-144	-0.32	0.35	2005, 2007, 2009	Sites in UTR
mir-144-3p	NPTX1	NM_002522	neuronal pentraxin I	1	1	0	0	1	0	0	1	hsa-miR-144	-0.32	0.53	2007, 2009	Sites in UTR
mir-144-3p	BMPR1B	NM_001203	bone morphogenetic protein receptor, type IB	1	1	0	0	0	0	0	0	hsa-miR-144	-0.32	0.44	2009	Sites in UTR
mir-144-3p	CXorf23	NM_198279	chromosome X open reading frame 23	1	1	0	0	1	1	0	0	hsa-miR-144	-0.32	0.43	2005, 2007, 2009	Sites in UTR
mir-144-3p	FN1	NM_002026	fibronectin 1	1	1	0	0	1	1	0	0	hsa-miR-144	-0.32	0.66	2009	Sites in UTR
mir-144-3p	SEC24A	NM_021982	SEC24 family, member A (S. cerevisiae)	1	1	0	0	1	0	1	0	hsa-miR-144	-0.31	0.19	2007, 2009	Sites in UTR
mir-144-3p	SAP30L	NM_001131062	SAP30-like	1	1	0	0	0	0	0	0	hsa-miR-144	-0.31	0.31		Sites in UTR
mir-144-3p	C19orf73	NM_018111	chromosome 19 open reading frame 73	1	1	0	0	0	0	0	0	hsa-miR-144	-0.31	0.42	2007, 2009	Sites in UTR
mir-144-3p	GABPB1	NM_005254	GA binding protein transcription factor, beta subunit 1	1	1	0	0	0	0	0	0	hsa-miR-144	-0.31	0.2	2009	Sites in UTR
mir-144-3p	ZNF367	NM_153695	zinc finger protein 367	1	1	0	0	1	0	1	0	hsa-miR-144	-0.31	0.16		Sites in UTR
mir-144-3p	TRIO	NM_007118	triple functional domain (PTPRF interacting)	1	1	0	0	1	0	1	0	hsa-miR-144	-0.31	< 0.1	2005, 2007	Sites in UTR
mir-144-3p	MEIS2	NM_001220482	Meis homeobox 2	2	1	0	1	0	0	0	0	hsa-miR-144	-0.31	0.52	2005, 2007, 2009	Sites in UTR
mir-144-3p	KITLG	NM_000899	KIT ligand	1	1	0	0	0	0	0	0	hsa-miR-144	-0.31	0.31	2009	Sites in UTR
mir-144-3p	UBE2V1	NM_001032288	ubiquitin-conjugating enzyme E2 variant 1	1	1	0	0	0	0	0	0	hsa-miR-144	-0.3	0.26	2009	Sites in UTR
mir-144-3p	TMEM189-UBE2V1	NM_199203	TMEM189-UBE2V1 readthrough	1	1	0	0	0	0	0	0	hsa-miR-144	-0.3	0.26	2009	Sites in UTR
mir-144-3p	FGF7	NM_002009	fibroblast growth factor 7	1	1	0	0	1	0	1	0	hsa-miR-144	-0.3	0.24	2009	Sites in UTR
mir-144-3p	ATP2B1	NM_001001323	ATPase, Ca++ transporting, plasma membrane 1	1	1	0	0	1	0	1	0	hsa-miR-144	-0.3	< 0.1	2007	Sites in UTR
mir-144-3p	ARHGAP26	NM_001135608	Rho GTPase activating protein 26	2	1	0	1	1	0	1	0	hsa-miR-144	-0.3	0.51	2007, 2009	Sites in UTR
mir-144-3p	PKNOX1	NM_004571	PBX/knotted 1 homeobox 1	1	1	0	0	0	0	0	0	hsa-miR-144	-0.3	0.42	2005, 2007, 2009	Sites in UTR
mir-144-3p	AGFG1	NM_001135187	ArfGAP with FG repeats 1	1	0	0	1	2	0	2	0	hsa-miR-144	-0.3	0.31	2009	Sites in UTR
mir-144-3p	TSPAN12	NM_012338	tetraspanin 12	1	0	0	1	1	0	1	0	hsa-miR-144	-0.3	0.31	2007, 2009	Sites in UTR
mir-144-3p	PLA2G4A	NM_024420	phospholipase A2, group IVA (cytosolic, calcium-dependent)	1	1	0	0	0	0	0	0	hsa-miR-144	-0.3	< 0.1		Sites in UTR
mir-144-3p	ARID5B	NM_032199	AT rich interactive domain 5B (MRF1-like)	1	1	0	0	1	0	0	1	hsa-miR-144	-0.3	0.34	2007, 2009	Sites in UTR
mir-144-3p	NETO2	NM_001201477	neuropilin (NRP) and tolloid (TLL)-like 2	1	1	0	0	2	0	1	1	hsa-miR-144	-0.3	0.19	2009	Sites in UTR
mir-144-3p	FBXO32	NM_001242463	F-box protein 32	1	1	0	0	0	0	0	0	hsa-miR-144	-0.3	0.6	2005, 2007	Sites in UTR
mir-144-3p	GBE1	NM_000158	glucan (1,4-alpha-), branching enzyme 1	1	1	0	0	0	0	0	0	hsa-miR-144	-0.3	0.16	2009	Sites in UTR
mir-144-3p	PGGT1B	NM_005023	protein geranylgeranyltransferase type I, beta subunit	1	1	0	0	0	0	0	0	hsa-miR-144	-0.29	0.19	2009	Sites in UTR
mir-144-3p	SPOPL	NM_001001664	speckle-type POZ protein-like	1	1	0	0	1	0	0	1	hsa-miR-144	-0.29	0.18	2009	Sites in UTR
mir-144-3p	C10orf118	NM_018017	chromosome 10 open reading frame 118	1	1	0	0	0	0	0	0	hsa-miR-144	-0.29	0.31	2009	Sites in UTR
mir-144-3p	FAM60A	NM_001135811	family with sequence similarity 60, member A	2	0	1	1	0	0	0	0	hsa-miR-144	-0.29	0.89	2007, 2009	Sites in UTR
mir-144-3p	SLC30A7	NM_133496	solute carrier family 30 (zinc transporter), member 7	2	0	1	1	2	0	1	1	hsa-miR-144	-0.29	0.73	2009	Sites in UTR
mir-144-3p	NSD1	NM_022455	nuclear receptor binding SET domain protein 1	2	0	0	2	1	0	1	0	hsa-miR-144	-0.29	0.52		Sites in UTR
mir-144-3p	PANK1	NM_138316	pantothenate kinase 1	1	1	0	0	0	0	0	0	hsa-miR-144	-0.29	0.31	2007, 2009	Sites in UTR
mir-144-3p	ZCCHC2	NM_017742	zinc finger, CCHC domain containing 2	1	1	0	0	0	0	0	0	hsa-miR-144	-0.29	0.31	2005, 2007, 2009	Sites in UTR
mir-144-3p	VKORC1L1	NM_173517	vitamin K epoxide reductase complex, subunit 1-like 1	1	1	0	0	0	0	0	0	hsa-miR-144	-0.29	0.12	2005, 2007, 2009	Sites in UTR
mir-144-3p	USP6	NM_004505	ubiquitin specific peptidase 6 (Tre-2 oncogene)	1	0	1	0	1	0	0	1	hsa-miR-144	-0.29	0.62	2009	Sites in UTR
mir-144-3p	ZC3H12C	NM_033390	zinc finger CCCH-type containing 12C	1	1	0	0	0	0	0	0	hsa-miR-144	-0.29	0.38	2009	Sites in UTR
mir-144-3p	EXOC1	NM_001024924	exocyst complex component 1	1	1	0	0	0	0	0	0	hsa-miR-144	-0.29	0.23	2009	Sites in UTR
mir-144-3p	ETS1	NM_001143820	v-ets erythroblastosis virus E26 oncogene homolog 1 (avian)	1	1	0	0	0	0	0	0	hsa-miR-144	-0.29	0.44	2005, 2007, 2009	Sites in UTR
mir-144-3p	MYBL1	NM_001080416	v-myb myeloblastosis viral oncogene homolog (avian)-like 1	1	1	0	0	1	0	1	0	hsa-miR-144	-0.29	0.1	2009	Sites in UTR
mir-144-3p	CYP24A1	NM_000782	cytochrome P450, family 24, subfamily A, polypeptide 1	1	1	0	0	1	0	0	1	hsa-miR-144	-0.29	< 0.1	2009	Sites in UTR
mir-144-3p	SOCS7	NM_014598	suppressor of cytokine signaling 7	2	1	0	1	0	0	0	0	hsa-miR-144	-0.28	0.58		Sites in UTR
mir-144-3p	KIAA1033	NM_015275	KIAA1033	1	1	0	0	0	0	0	0	hsa-miR-144	-0.28	0.28	2009	Sites in UTR
mir-144-3p	KIAA1024	NM_015206	KIAA1024	1	1	0	0	1	0	0	1	hsa-miR-144	-0.28	< 0.1		Sites in UTR
mir-144-3p	CXCL12	NM_000609	chemokine (C-X-C motif) ligand 12	1	1	0	0	0	0	0	0	hsa-miR-144	-0.28	0.38	2005, 2007, 2009	Sites in UTR
mir-144-3p	RASGRF1	NM_001145648	Ras protein-specific guanine nucleotide-releasing factor 1	1	1	0	0	1	1	0	0	hsa-miR-144	-0.28	0.31		Sites in UTR
mir-144-3p	NUDCD1	NM_001128211	NudC domain containing 1	1	1	0	0	0	0	0	0	hsa-miR-144	-0.28	< 0.1	2009	Sites in UTR
mir-144-3p	RGL1	NM_015149	ral guanine nucleotide dissociation stimulator-like 1	1	1	0	0	0	0	0	0	hsa-miR-144	-0.28	0.31	2007, 2009	Sites in UTR
mir-144-3p	PFDN6	NM_001185181	prefoldin subunit 6	1	1	0	0	0	0	0	0	hsa-miR-144	-0.28	< 0.1		Sites in UTR
mir-144-3p	BNC2	NM_017637	basonuclin 2	1	1	0	0	2	0	1	1	hsa-miR-144	-0.27	0.6	2007, 2009	Sites in UTR
mir-144-3p	TFAP4	NM_003223	transcription factor AP-4 (activating enhancer binding protein 4)	1	1	0	0	0	0	0	0	hsa-miR-144	-0.27	0.4	2005, 2007, 2009	Sites in UTR
mir-144-3p	PRICKLE1	NM_001144881	prickle homolog 1 (Drosophila)	1	1	0	0	1	0	0	1	hsa-miR-144	-0.27	0.15		Sites in UTR
mir-144-3p	PPP3R1	NM_000945	protein phosphatase 3, regulatory subunit B, alpha	1	1	0	0	0	0	0	0	hsa-miR-144	-0.27	0.32	2005, 2007, 2009	Sites in UTR
mir-144-3p	STARD8	NM_001142503	StAR-related lipid transfer (START) domain containing 8	1	1	0	0	0	0	0	0	hsa-miR-144	-0.27	0.37	2005, 2007, 2009	Sites in UTR
mir-144-3p	ZNF181	NM_001029997	zinc finger protein 181	1	1	0	0	0	0	0	0	hsa-miR-144	-0.27	< 0.1		Sites in UTR
mir-144-3p	ZNF207	NM_001032293	zinc finger protein 207	1	1	0	0	0	0	0	0	hsa-miR-144	-0.27	0.4	2005, 2007, 2009	Sites in UTR
mir-144-3p	GLTSCR1	NM_015711	glioma tumor suppressor candidate region gene 1	2	0	0	2	0	0	0	0	hsa-miR-144	-0.27	0.52	2007, 2009	Sites in UTR
mir-144-3p	HSF2	NM_001135564	heat shock transcription factor 2	1	0	1	0	1	0	1	0	hsa-miR-144	-0.27	0.67	2007	Sites in UTR
mir-144-3p	FUBP3	NM_003934	far upstream element (FUSE) binding protein 3	1	0	1	0	1	0	0	1	hsa-miR-144	-0.27	0.38	2007, 2009	Sites in UTR
mir-144-3p	DST	NM_015548	dystonin	1	1	0	0	1	0	0	1	hsa-miR-144	-0.27	< 0.1		Sites in UTR
mir-144-3p	CXorf1	NM_004709	chromosome X open reading frame 1	2	0	1	1	0	0	0	0	hsa-miR-144	-0.27	0.82	2009	Sites in UTR
mir-144-3p	PIM1	NM_002648	pim-1 oncogene	1	1	0	0	0	0	0	0	hsa-miR-144	-0.26	0.31	2005, 2007, 2009	Sites in UTR
mir-144-3p	DMD	NM_000109	dystrophin	1	1	0	0	0	0	0	0	hsa-miR-144	-0.26	0.36	2005, 2007, 2009	Sites in UTR
mir-144-3p	FRS2	NM_001042555	fibroblast growth factor receptor substrate 2	1	1	0	0	2	0	2	0	hsa-miR-144	-0.26	0.4	2007, 2009	Sites in UTR
mir-144-3p	KLF9	NM_001206	Kruppel-like factor 9	1	1	0	0	0	0	0	0	hsa-miR-144	-0.26	0.11	2009	Sites in UTR
mir-144-3p	PRKD3	NM_005813	protein kinase D3	1	1	0	0	2	0	0	2	hsa-miR-144	-0.26	0.27		Sites in UTR
mir-144-3p	UBE2G1	NM_003342	ubiquitin-conjugating enzyme E2G 1	2	0	1	1	0	0	0	0	hsa-miR-144	-0.26	0.87	2009	Sites in UTR
mir-144-3p	MED14	NM_004229	mediator complex subunit 14	1	1	0	0	0	0	0	0	hsa-miR-144	-0.26	0.44	2005, 2007, 2009	Sites in UTR
mir-144-3p	MFSD6	NM_017694	major facilitator superfamily domain containing 6	2	1	0	1	1	0	0	1	hsa-miR-144	-0.26	0.4	2009	Sites in UTR
mir-144-3p	MOBKL3	NM_001100819	MOB1, Mps One Binder kinase activator-like 3 (yeast)	1	0	0	1	2	0	1	1	hsa-miR-144	-0.26	0.31	2007, 2009	Sites in UTR
mir-144-3p	HSPE1-MOBKL3	NM_001202485	HSPE1-MOBKL3 readthrough	1	0	0	1	2	0	1	1	hsa-miR-144	-0.26	0.31		Sites in UTR
mir-144-3p	C6orf168	NM_032511	chromosome 6 open reading frame 168	1	0	0	1	3	0	2	1	hsa-miR-144	-0.26	0.31	2009	Sites in UTR
mir-144-3p	IDH2	NM_002168	isocitrate dehydrogenase 2 (NADP+), mitochondrial	1	1	0	0	0	0	0	0	hsa-miR-144	-0.25	0.3	2005, 2007, 2009	Sites in UTR
mir-144-3p	ICK	NM_014920	intestinal cell (MAK-like) kinase	2	1	0	1	0	0	0	0	hsa-miR-144	-0.25	0.32	2007, 2009	Sites in UTR
mir-144-3p	GOLGA7	NM_001002296	golgin A7	1	1	0	0	0	0	0	0	hsa-miR-144	-0.25	0.14	2009	Sites in UTR
mir-144-3p	ADAMTS17	NM_139057	ADAM metallopeptidase with thrombospondin type 1 motif, 17	2	1	0	1	0	0	0	0	hsa-miR-144	-0.25	0.52	2009	Sites in UTR
mir-144-3p	CNTN3	NM_020872	contactin 3 (plasmacytoma associated)	1	1	0	0	0	0	0	0	hsa-miR-144	-0.25	0.35	2009	Sites in UTR
mir-144-3p	NLN	NM_020726	neurolysin (metallopeptidase M3 family)	1	0	1	0	1	1	0	0	hsa-miR-144	-0.25	0.79		Sites in UTR
mir-144-3p	RGMA	NM_001166283	RGM domain family, member A	1	1	0	0	0	0	0	0	hsa-miR-144	-0.25	0.44	2009	Sites in UTR
mir-144-3p	SP4	NM_003112	Sp4 transcription factor	1	1	0	0	1	1	0	0	hsa-miR-144	-0.25	0.14	2007, 2009	Sites in UTR
mir-144-3p	GRM5	NM_000842	glutamate receptor, metabotropic 5	2	0	2	0	1	0	1	0	hsa-miR-144	-0.25	0.91		Sites in UTR
mir-144-3p	SON	NM_138927	SON DNA binding protein	1	1	0	0	1	0	0	1	hsa-miR-144	-0.25	0.43	2005, 2007, 2009	Sites in UTR
mir-144-3p	ZNF800	NM_176814	zinc finger protein 800	1	0	1	0	1	0	0	1	hsa-miR-144	-0.25	0.36	2007	Sites in UTR
mir-144-3p	MTOR	NM_004958	mechanistic target of rapamycin (serine/threonine kinase)	1	0	0	1	1	0	1	0	hsa-miR-144	-0.25	0.31	2007, 2009	Sites in UTR
mir-144-3p	DCTN2	NM_006400	dynactin 2 (p50)	1	1	0	0	0	0	0	0	hsa-miR-144	-0.25	0.25	2009	Sites in UTR
mir-144-3p	SLCO3A1	NM_001145044	solute carrier organic anion transporter family, member 3A1	1	1	0	0	0	0	0	0	hsa-miR-144	-0.24	0.31		Sites in UTR
mir-144-3p	SH3GLB1	NM_001206651	SH3-domain GRB2-like endophilin B1	1	0	1	0	5	0	3	2	hsa-miR-144	-0.24	0.41		Sites in UTR
mir-144-3p	CCNE2	NM_057749	cyclin E2	1	0	1	0	0	0	0	0	hsa-miR-144	-0.24	0.54	2007, 2009	Sites in UTR
mir-144-3p	GLCCI1	NM_138426	glucocorticoid induced transcript 1	1	1	0	0	0	0	0	0	hsa-miR-144	-0.24	0.58	2005, 2007, 2009	Sites in UTR
mir-144-3p	GATA3	NM_001002295	GATA binding protein 3	1	1	0	0	0	0	0	0	hsa-miR-144	-0.24	0.49	2005, 2007, 2009	Sites in UTR
mir-144-3p	RAB11FIP1	NM_001002814	RAB11 family interacting protein 1 (class I)	1	1	0	0	2	1	0	1	hsa-miR-144	-0.24	< 0.1		Sites in UTR
mir-144-3p	C12orf5	NM_020375	chromosome 12 open reading frame 5	1	1	0	0	2	1	0	1	hsa-miR-144	-0.24	0.39	2009	Sites in UTR
mir-144-3p	PPP1R16B	NM_001172735	protein phosphatase 1, regulatory (inhibitor) subunit 16B	1	1	0	0	0	0	0	0	hsa-miR-144	-0.24	0.4	2005, 2007, 2009	Sites in UTR
mir-144-3p	IQSEC1	NM_001134382	IQ motif and Sec7 domain 1	1	1	0	0	0	0	0	0	hsa-miR-144	-0.24	0.31		Sites in UTR
mir-144-3p	ADAMTS3	NM_014243	ADAM metallopeptidase with thrombospondin type 1 motif, 3	1	1	0	0	1	0	0	1	hsa-miR-144	-0.24	0.25	2009	Sites in UTR
mir-144-3p	CSRNP2	NM_030809	cysteine-serine-rich nuclear protein 2	1	1	0	0	1	0	1	0	hsa-miR-144	-0.24	0.37	2009	Sites in UTR
mir-144-3p	BRPF1	NM_001003694	bromodomain and PHD finger containing, 1	1	1	0	0	0	0	0	0	hsa-miR-144	-0.24	0.36	2005, 2007, 2009	Sites in UTR
mir-144-3p	GNG12	NM_018841	guanine nucleotide binding protein (G protein), gamma 12	1	0	0	1	1	0	1	0	hsa-miR-144	-0.24	0.31		Sites in UTR
mir-144-3p	PMM2	NM_000303	phosphomannomutase 2	1	1	0	0	0	0	0	0	hsa-miR-144	-0.24	0.2		Sites in UTR
mir-144-3p	TJP1	NM_003257	tight junction protein 1 (zona occludens 1)	1	1	0	0	2	0	0	2	hsa-miR-144	-0.24	< 0.1	2007	Sites in UTR
mir-144-3p	UGGT1	NM_020120	UDP-glucose glycoprotein glucosyltransferase 1	2	0	0	2	2	1	1	0	hsa-miR-144	-0.24	0.52		Sites in UTR
mir-144-3p	TRIB1	NM_025195	tribbles homolog 1 (Drosophila)	1	1	0	0	0	0	0	0	hsa-miR-144	-0.24	0.57	2007, 2009	Sites in UTR
mir-144-3p	PPP1CC	NM_002710	protein phosphatase 1, catalytic subunit, gamma isozyme	1	0	1	0	1	0	1	0	hsa-miR-144	-0.24	0.53	2009	Sites in UTR
mir-144-3p	MAML3	NM_018717	mastermind-like 3 (Drosophila)	2	0	1	1	0	0	0	0	hsa-miR-144	-0.23	0.9	2007, 2009	Sites in UTR
mir-144-3p	CBX4	NM_003655	chromobox homolog 4	1	1	0	0	0	0	0	0	hsa-miR-144	-0.23	0.81	2005, 2007, 2009	Sites in UTR
mir-144-3p	JPH1	NM_020647	junctophilin 1	1	1	0	0	0	0	0	0	hsa-miR-144	-0.23	0.27	2007, 2009	Sites in UTR
mir-144-3p	MAP7D1	NM_018067	MAP7 domain containing 1	1	1	0	0	0	0	0	0	hsa-miR-144	-0.23	0.29	2007, 2009	Sites in UTR
mir-144-3p	STRN	NM_003162	striatin, calmodulin binding protein	2	0	1	1	0	0	0	0	hsa-miR-144	-0.23	0.58		Sites in UTR
mir-144-3p	KL	NM_004795	klotho	1	1	0	0	1	0	0	1	hsa-miR-144	-0.23	0.11		Sites in UTR
mir-144-3p	ZFP36L2	NM_006887	zinc finger protein 36, C3H type-like 2	2	1	0	1	0	0	0	0	hsa-miR-144	-0.23	0.56		Sites in UTR
mir-144-3p	KIAA1217	NM_001098500	KIAA1217	1	1	0	0	0	0	0	0	hsa-miR-144	-0.23	0.39	2009	Sites in UTR
mir-144-3p	SLC7A11	NM_014331	solute carrier family 7 (anionic amino acid transporter light chain, xc- system), member 11	1	0	1	0	5	0	3	2	hsa-miR-144	-0.23	0.78	2007, 2009	Sites in UTR
mir-144-3p	DMXL2	NM_001174116	Dmx-like 2	1	0	0	1	1	0	1	0	hsa-miR-144	-0.23	0.31		Sites in UTR
mir-144-3p	ZHX1	NM_001017926	zinc fingers and homeoboxes 1	1	1	0	0	0	0	0	0	hsa-miR-144	-0.23	< 0.1	2009	Sites in UTR
mir-144-3p	ZNF238	NM_006352	zinc finger protein 238	2	1	0	1	0	0	0	0	hsa-miR-144	-0.23	0.55	2005, 2007, 2009	Sites in UTR
mir-144-3p	CDC14B	NM_001077181	CDC14 cell division cycle 14 homolog B (S. cerevisiae)	1	0	1	0	1	0	1	0	hsa-miR-144	-0.23	0.42	2007, 2009	Sites in UTR
mir-144-3p	SCN1A	NM_001165963	sodium channel, voltage-gated, type I, alpha subunit	1	1	0	0	0	0	0	0	hsa-miR-144	-0.23	0.27	2007, 2009	Sites in UTR
mir-144-3p	KCNMB2	NM_005832	potassium large conductance calcium-activated channel, subfamily M, beta member 2	1	0	1	0	0	0	0	0	hsa-miR-144	-0.22	0.64	2009	Sites in UTR
mir-144-3p	BACH2	NM_001170794	BTB and CNC homology 1, basic leucine zipper transcription factor 2	3	2	1	0	0	0	0	0	hsa-miR-144	-0.22	0.94	2003, 2007, 2009	Sites in UTR
mir-144-3p	ABI2	NM_005759	abl-interactor 2	1	1	0	0	2	0	1	1	hsa-miR-144	-0.22	0.47	2007, 2009	Sites in UTR
mir-144-3p	FLRT3	NM_013281	fibronectin leucine rich transmembrane protein 3	2	0	0	2	0	0	0	0	hsa-miR-144	-0.22	0.52	2007, 2009	Sites in UTR
mir-144-3p	SLC25A36	NM_001104647	solute carrier family 25, member 36	1	1	0	0	0	0	0	0	hsa-miR-144	-0.22	< 0.1		Sites in UTR
mir-144-3p	PABPC1L2B	NM_001042506	poly(A) binding protein, cytoplasmic 1-like 2B	1	0	1	0	0	0	0	0	hsa-miR-144	-0.22	0.62	2009	Sites in UTR
mir-144-3p	ATP1B1	NM_001677	ATPase, Na+/K+ transporting, beta 1 polypeptide	2	0	0	2	0	0	0	0	hsa-miR-144	-0.22	0.52		Sites in UTR
mir-144-3p	HOXA7	NM_006896	homeobox A7	1	1	0	0	0	0	0	0	hsa-miR-144	-0.22	0.28	2009	Sites in UTR
mir-144-3p	AHDC1	NM_001029882	AT hook, DNA binding motif, containing 1	1	0	1	0	0	0	0	0	hsa-miR-144	-0.22	0.35		Sites in UTR
mir-144-3p	BCL6	NM_001130845	B-cell CLL/lymphoma 6	1	1	0	0	0	0	0	0	hsa-miR-144	-0.22	0.16	2009	Sites in UTR
mir-144-3p	LIMCH1	NM_001112717	LIM and calponin homology domains 1	1	1	0	0	0	0	0	0	hsa-miR-144	-0.22	0.4	2009	Sites in UTR
mir-144-3p	AFF4	NM_014423	AF4/FMR2 family, member 4	1	0	1	0	1	1	0	0	hsa-miR-144	-0.22	0.76	2007, 2009	Sites in UTR
mir-144-3p	TMTC3	NM_181783	transmembrane and tetratricopeptide repeat containing 3	1	1	0	0	0	0	0	0	hsa-miR-144	-0.22	0.17		Sites in UTR
mir-144-3p	SMPD3	NM_018667	sphingomyelin phosphodiesterase 3, neutral membrane (neutral sphingomyelinase II)	1	0	1	0	0	0	0	0	hsa-miR-144	-0.22	0.83	2007, 2009	Sites in UTR
mir-144-3p	ZNF217	NM_006526	zinc finger protein 217	2	0	1	1	0	0	0	0	hsa-miR-144	-0.21	0.55		Sites in UTR
mir-144-3p	ATXN1	NM_000332	ataxin 1	2	0	0	2	3	0	3	0	hsa-miR-144	-0.21	0.52	2007, 2009	Sites in UTR
mir-144-3p	FAM129A	NM_052966	family with sequence similarity 129, member A	1	1	0	0	0	0	0	0	hsa-miR-144	-0.21	< 0.1		Sites in UTR
mir-144-3p	SHISA6	NM_001173461	shisa homolog 6 (Xenopus laevis)	2	0	0	2	0	0	0	0	hsa-miR-144	-0.21	0.52		Sites in UTR
mir-144-3p	DNAJC6	NM_014787	DnaJ (Hsp40) homolog, subfamily C, member 6	1	1	0	0	0	0	0	0	hsa-miR-144	-0.21	0.14	2009	Sites in UTR
mir-144-3p	IKZF4	NM_022465	IKAROS family zinc finger 4 (Eos)	2	0	0	2	0	0	0	0	hsa-miR-144	-0.21	0.52	2007, 2009	Sites in UTR
mir-144-3p	FAM196A	NM_001039762	family with sequence similarity 196, member A	1	0	1	0	0	0	0	0	hsa-miR-144	-0.21	0.33	2007	Sites in UTR
mir-144-3p	KIAA0240	NM_015349	KIAA0240	1	0	1	0	0	0	0	0	hsa-miR-144	-0.21	0.83	2007, 2009	Sites in UTR
mir-144-3p	GRIK2	NM_001166247	glutamate receptor, ionotropic, kainate 2	1	1	0	0	0	0	0	0	hsa-miR-144	-0.21	0.31	2009	Sites in UTR
mir-144-3p	YWHAG	NM_012479	tyrosine 3-monooxygenase/tryptophan 5-monooxygenase activation protein, gamma polypeptide	1	1	0	0	1	0	1	0	hsa-miR-144	-0.21	0.21	2009	Sites in UTR
mir-144-3p	DAZAP2	NM_001136264	DAZ associated protein 2	1	1	0	0	0	0	0	0	hsa-miR-144	-0.21	0.12		Sites in UTR
mir-144-3p	WNK3	NM_001002838	WNK lysine deficient protein kinase 3	1	0	0	1	2	1	1	0	hsa-miR-144	-0.21	0.31		Sites in UTR
mir-144-3p	SUCLA2	NM_003850	succinate-CoA ligase, ADP-forming, beta subunit	1	0	1	0	0	0	0	0	hsa-miR-144	-0.21	0.46	2007, 2009	Sites in UTR
mir-144-3p	SLC4A10	NM_001178015	solute carrier family 4, sodium bicarbonate transporter, member 10	1	1	0	0	0	0	0	0	hsa-miR-144	-0.21	0.16	2009	Sites in UTR
mir-144-3p	MEF2A	NM_001130926	myocyte enhancer factor 2A	2	2	0	0	0	0	0	0	hsa-miR-144	-0.21	0.54	2009	Sites in UTR
mir-144-3p	KIAA2022	NM_001008537	KIAA2022	1	0	0	1	1	0	1	0	hsa-miR-144	-0.21	0.3		Sites in UTR
mir-144-3p	RBM12	NM_001198838	RNA binding motif protein 12	1	0	1	0	1	0	1	0	hsa-miR-144	-0.21	0.46	2007	Sites in UTR
mir-144-3p	ARID2	NM_152641	AT rich interactive domain 2 (ARID, RFX-like)	2	1	1	0	1	1	0	0	hsa-miR-144	-0.21	0.78	2005, 2007, 2009	Sites in UTR
mir-144-3p	MGAT4A	NM_012214	mannosyl (alpha-1,3-)-glycoprotein beta-1,4-N-acetylglucosaminyltransferase, isozyme A	2	0	0	2	3	0	2	1	hsa-miR-144	-0.21	0.59	2009	Sites in UTR
mir-144-3p	PODXL	NM_001018111	podocalyxin-like	1	0	1	0	0	0	0	0	hsa-miR-144	-0.21	0.66	2009	Sites in UTR
mir-144-3p	SCN2A	NM_001040142	sodium channel, voltage-gated, type II, alpha subunit	1	1	0	0	1	0	0	1	hsa-miR-144	-0.21	0.31	2009	Sites in UTR
mir-144-3p	C17orf63	NM_001077498	chromosome 17 open reading frame 63	1	1	0	0	0	0	0	0	hsa-miR-144	-0.21	0.25	2009	Sites in UTR
mir-144-3p	C12orf76	NM_207435	chromosome 12 open reading frame 76	1	1	0	0	0	0	0	0	hsa-miR-144	-0.21	< 0.1	2009	Sites in UTR
mir-144-3p	EPHA5	NM_004439	EPH receptor A5	1	1	0	0	1	0	0	1	hsa-miR-144	-0.21	0.34		Sites in UTR
mir-144-3p	HTRA3	NM_053044	HtrA serine peptidase 3	2	0	0	2	0	0	0	0	hsa-miR-144	-0.21	0.52	2007, 2009	Sites in UTR
mir-144-3p	IMPACT	NM_018439	Impact homolog (mouse)	1	0	1	0	0	0	0	0	hsa-miR-144	-0.2	0.33		Sites in UTR
mir-144-3p	DGCR2	NM_001173533	DiGeorge syndrome critical region gene 2	1	1	0	0	0	0	0	0	hsa-miR-144	-0.2	0.31	2005, 2007, 2009	Sites in UTR
mir-144-3p	ZDHHC21	NM_178566	zinc finger, DHHC-type containing 21	1	0	0	1	2	1	1	0	hsa-miR-144	-0.2	0.45		Sites in UTR
mir-144-3p	DCBLD2	NM_080927	discoidin, CUB and LCCL domain containing 2	2	0	0	2	1	1	0	0	hsa-miR-144	-0.2	0.52	2007, 2009	Sites in UTR
mir-144-3p	TGIF1	NM_003244	TGFB-induced factor homeobox 1	1	0	0	1	1	0	1	0	hsa-miR-144	-0.2	0.41	2007, 2009	Sites in UTR
mir-144-3p	RORA	NM_002943	RAR-related orphan receptor A	2	1	0	1	0	0	0	0	hsa-miR-144	-0.2	0.56		Sites in UTR
mir-144-3p	BACH1	NM_001186	BTB and CNC homology 1, basic leucine zipper transcription factor 1	1	0	0	1	1	0	1	0	hsa-miR-144	-0.2	0.31	2009	Sites in UTR
mir-144-3p	CAMKK2	NM_006549	calcium/calmodulin-dependent protein kinase kinase 2, beta	1	0	1	0	0	0	0	0	hsa-miR-144	-0.2	0.86	2009	Sites in UTR
mir-144-3p	BAZ2B	NM_013450	bromodomain adjacent to zinc finger domain, 2B	2	0	1	1	0	0	0	0	hsa-miR-144	-0.2	0.77	2009	Sites in UTR
mir-144-3p	ARHGAP5	NM_001030055	Rho GTPase activating protein 5	1	1	0	0	3	1	1	1	hsa-miR-144	-0.2	0.51		Sites in UTR
mir-144-3p	CNOT1	NM_016284	CCR4-NOT transcription complex, subunit 1	1	1	0	0	0	0	0	0	hsa-miR-144	-0.2	0.26	2009	Sites in UTR
mir-144-3p	PDE3B	NM_000922	phosphodiesterase 3B, cGMP-inhibited	1	0	1	0	1	0	1	0	hsa-miR-144	-0.2	0.85	2009	Sites in UTR
mir-144-3p	WEE1	NM_001143976	WEE1 homolog (S. pombe)	1	1	0	0	0	0	0	0	hsa-miR-144	-0.2	0.17	2009	Sites in UTR
mir-144-3p	CEP135	NM_025009	centrosomal protein 135kDa	1	0	1	0	0	0	0	0	hsa-miR-144	-0.2	0.7	2009	Sites in UTR
mir-144-3p	ZFHX4	NM_024721	zinc finger homeobox 4	1	0	0	1	3	0	1	2	hsa-miR-144	-0.2	0.48	2007, 2009	Sites in UTR
mir-144-3p	ANKRD50	NM_001167882	ankyrin repeat domain 50	1	0	0	1	2	0	1	1	hsa-miR-144	-0.2	0.31	2009	Sites in UTR
mir-144-3p	2016-03-03	NM_178450	membrane-associated ring finger (C3HC4) 3	1	1	0	0	0	0	0	0	hsa-miR-144	-0.2	0.79	2009	Sites in UTR
mir-144-3p	H2AFV	NM_012412	H2A histone family, member V	2	0	0	2	0	0	0	0	hsa-miR-144	-0.2	0.52		Sites in UTR
mir-144-3p	LHX1	NM_005568	LIM homeobox 1	1	1	0	0	0	0	0	0	hsa-miR-144	-0.2	0.26		Sites in UTR
mir-144-3p	CAMTA2	NM_001171166	calmodulin binding transcription activator 2	1	1	0	0	0	0	0	0	hsa-miR-144	-0.2	< 0.1		Sites in UTR
mir-144-3p	RAB2A	NM_001242644	RAB2A, member RAS oncogene family	2	0	2	0	0	0	0	0	hsa-miR-144	-0.2	0.77		Sites in UTR
mir-144-3p	MCF2L	NM_001112732	MCF.2 cell line derived transforming sequence-like	1	1	0	0	0	0	0	0	hsa-miR-144	-0.2	0.4	2009	Sites in UTR
mir-144-3p	2016-03-07	NM_022826	membrane-associated ring finger (C3HC4) 7	1	0	0	1	1	0	1	0	hsa-miR-144	-0.2	0.31	2007, 2009	Sites in UTR
mir-144-3p	TRAPPC8	NM_014939	trafficking protein particle complex 8	1	1	0	0	0	0	0	0	hsa-miR-144	-0.2	0.31	2009	Sites in UTR
mir-144-3p	RBM25	NM_021239	RNA binding motif protein 25	1	0	0	1	2	0	0	2	hsa-miR-144	-0.2	0.31	2007, 2009	Sites in UTR
mir-144-3p	CYP27C1	NM_001001665	cytochrome P450, family 27, subfamily C, polypeptide 1	1	1	0	0	0	0	0	0	hsa-miR-144	-0.2	0.23	2009	Sites in UTR
mir-144-3p	RNF125	NM_017831	ring finger protein 125	1	1	0	0	1	1	0	0	hsa-miR-144	-0.19	0.31	2009	Sites in UTR
mir-144-3p	MTPN	NM_145808	myotrophin	1	0	1	0	0	0	0	0	hsa-miR-144	-0.19	0.73	2007, 2009	Sites in UTR
mir-144-3p	LUZP6	NM_001128619	leucine zipper protein 6	1	0	1	0	0	0	0	0	hsa-miR-144	-0.19	0.73		Sites in UTR
mir-144-3p	MLL5	NM_018682	myeloid/lymphoid or mixed-lineage leukemia 5 (trithorax homolog, Drosophila)	1	0	1	0	0	0	0	0	hsa-miR-144	-0.19	0.6	2009	Sites in UTR
mir-144-3p	NGFRAP1	NM_014380	nerve growth factor receptor (TNFRSF16) associated protein 1	1	0	1	0	0	0	0	0	hsa-miR-144	-0.19	0.6	2007	Sites in UTR
mir-144-3p	TBX18	NM_001080508	T-box 18	1	0	0	1	1	0	1	0	hsa-miR-144	-0.19	0.31	2009	Sites in UTR
mir-144-3p	PAG1	NM_018440	phosphoprotein associated with glycosphingolipid microdomains 1	1	0	1	0	1	0	1	0	hsa-miR-144	-0.19	0.59	2009	Sites in UTR
mir-144-3p	BBC3	NM_001127240	BCL2 binding component 3	1	1	0	0	0	0	0	0	hsa-miR-144	-0.19	0.38	2009	Sites in UTR
mir-144-3p	ID4	NM_001546	inhibitor of DNA binding 4, dominant negative helix-loop-helix protein	1	1	0	0	0	0	0	0	hsa-miR-144	-0.19	0.31	2007, 2009	Sites in UTR
mir-144-3p	MED13	NM_005121	mediator complex subunit 13	1	1	0	0	1	0	0	1	hsa-miR-144	-0.19	0.27	2007, 2009	Sites in UTR
mir-144-3p	FZD4	NM_012193	frizzled family receptor 4	1	0	0	1	2	0	1	1	hsa-miR-144	-0.19	0.44	2007, 2009	Sites in UTR
mir-144-3p	LRCH2	NM_020871	leucine-rich repeats and calponin homology (CH) domain containing 2	1	0	0	1	3	0	1	2	hsa-miR-144	-0.19	0.31	2007, 2009	Sites in UTR
mir-144-3p	PBX3	NM_001134778	pre-B-cell leukemia homeobox 3	2	0	0	2	0	0	0	0	hsa-miR-144	-0.19	0.52	2007	Sites in UTR
mir-144-3p	GNPTAB	NM_024312	N-acetylglucosamine-1-phosphate transferase, alpha and beta subunits	1	0	1	0	0	0	0	0	hsa-miR-144	-0.19	0.38		Sites in UTR
mir-144-3p	SRSF10	NM_001191006	serine/arginine-rich splicing factor 10	1	1	0	0	0	0	0	0	hsa-miR-144	-0.19	0.14		Sites in UTR
mir-144-3p	POU2F1	NM_001198783	POU class 2 homeobox 1	2	0	0	2	1	0	0	1	hsa-miR-144	-0.19	0.52		Sites in UTR
mir-144-3p	PLAT	NM_000930	plasminogen activator, tissue	1	1	0	0	0	0	0	0	hsa-miR-144	-0.19	0.65	2009	Sites in UTR
mir-144-3p	PTGFRN	NM_020440	prostaglandin F2 receptor negative regulator	1	0	1	0	0	0	0	0	hsa-miR-144	-0.19	0.67	2007, 2009	Sites in UTR
mir-144-3p	MAP3K4	NM_005922	mitogen-activated protein kinase kinase kinase 4	1	0	0	1	1	0	0	1	hsa-miR-144	-0.19	0.4	2007, 2009	Sites in UTR
mir-144-3p	HNRNPF	NM_001098204	heterogeneous nuclear ribonucleoprotein F	1	1	0	0	0	0	0	0	hsa-miR-144	-0.19	0.39	2005, 2007, 2009	Sites in UTR
mir-144-3p	SEL1L	NM_005065	sel-1 suppressor of lin-12-like (C. elegans)	1	0	0	1	1	0	0	1	hsa-miR-144	-0.19	0.31	2007, 2009	Sites in UTR
mir-144-3p	CDH11	NM_001797	cadherin 11, type 2, OB-cadherin (osteoblast)	1	0	1	0	0	0	0	0	hsa-miR-144	-0.18	0.68	2007, 2009	Sites in UTR
mir-144-3p	TBL1XR1	NM_024665	transducin (beta)-like 1 X-linked receptor 1	1	1	0	0	2	0	1	1	hsa-miR-144	-0.18	0.14	2007, 2009	Sites in UTR
mir-144-3p	ZC3H12A	NM_025079	zinc finger CCCH-type containing 12A	1	1	0	0	0	0	0	0	hsa-miR-144	-0.18	0.38	2009	Sites in UTR
mir-144-3p	KPNA1	NM_002264	karyopherin alpha 1 (importin alpha 5)	1	0	1	0	1	1	0	0	hsa-miR-144	-0.18	0.85	2007, 2009	Sites in UTR
mir-144-3p	LSM14A	NM_001114093	LSM14A, SCD6 homolog A (S. cerevisiae)	2	0	2	0	1	0	1	0	hsa-miR-144	-0.18	0.75	2007, 2009	Sites in UTR
mir-144-3p	ZNF148	NM_021964	zinc finger protein 148	4	1	2	1	1	0	0	1	hsa-miR-144	-0.18	0.92	2007, 2009	Sites in UTR
mir-144-3p	ITSN2	NM_006277	intersectin 2	1	0	1	0	0	0	0	0	hsa-miR-144	-0.18	0.79	2007, 2009	Sites in UTR
mir-144-3p	TROVE2	NM_001173524	TROVE domain family, member 2	1	1	0	0	0	0	0	0	hsa-miR-144	-0.18	< 0.1	2009	Sites in UTR
mir-144-3p	LBR	NM_002296	lamin B receptor	1	1	0	0	0	0	0	0	hsa-miR-144	-0.18	0.47	2009	Sites in UTR
mir-144-3p	CYTH3	NM_004227	cytohesin 3	2	0	2	0	0	0	0	0	hsa-miR-144	-0.18	0.89	2009	Sites in UTR
mir-144-3p	NR3C1	NM_000176	nuclear receptor subfamily 3, group C, member 1 (glucocorticoid receptor)	1	0	1	0	0	0	0	0	hsa-miR-144	-0.18	0.63		Sites in UTR
mir-144-3p	GABPA	NM_001197297	GA binding protein transcription factor, alpha subunit 60kDa	1	0	1	0	0	0	0	0	hsa-miR-144	-0.18	0.52		Sites in UTR
mir-144-3p	SLC25A15	NM_014252	solute carrier family 25 (mitochondrial carrier; ornithine transporter) member 15	1	0	1	0	0	0	0	0	hsa-miR-144	-0.18	0.43		Sites in UTR
mir-144-3p	PTPRJ	NM_002843	protein tyrosine phosphatase, receptor type, J	1	1	0	0	1	0	1	0	hsa-miR-144	-0.18	0.3	2009	Sites in UTR
mir-144-3p	GLDC	NM_000170	glycine dehydrogenase (decarboxylating)	1	0	1	0	0	0	0	0	hsa-miR-144	-0.18	0.68		Sites in UTR
mir-144-3p	TMEM188	NM_153261	transmembrane protein 188	1	0	1	0	1	0	0	1	hsa-miR-144	-0.18	0.73	2009	Sites in UTR
mir-144-3p	ANKRD12	NM_001083625	ankyrin repeat domain 12	2	0	1	1	1	0	1	0	hsa-miR-144	-0.18	0.65		Sites in UTR
mir-144-3p	ELAVL2	NM_001171195	ELAV (embryonic lethal, abnormal vision, Drosophila)-like 2 (Hu antigen B)	1	0	1	0	1	0	0	1	hsa-miR-144	-0.18	0.6	2007, 2009	Sites in UTR
mir-144-3p	MYCN	NM_005378	v-myc myelocytomatosis viral related oncogene, neuroblastoma derived (avian)	2	0	0	2	0	0	0	0	hsa-miR-144	-0.17	0.52	2007, 2009	Sites in UTR
mir-144-3p	EDA	NM_001005609	ectodysplasin A	1	0	1	0	2	0	1	1	hsa-miR-144	-0.17	0.66	2009	Sites in UTR
mir-144-3p	SMARCA5	NM_003601	SWI/SNF related, matrix associated, actin dependent regulator of chromatin, subfamily a, member 5	2	0	1	1	1	0	0	1	hsa-miR-144	-0.17	0.71		Sites in UTR
mir-144-3p	TSHZ3	NM_020856	teashirt zinc finger homeobox 3	2	0	0	2	0	0	0	0	hsa-miR-144	-0.17	0.52	2007, 2009	Sites in UTR
mir-144-3p	CCNG2	NM_004354	cyclin G2	1	1	0	0	1	0	0	1	hsa-miR-144	-0.17	0.42		Sites in UTR
mir-144-3p	CALB1	NM_004929	calbindin 1, 28kDa	1	0	1	0	0	0	0	0	hsa-miR-144	-0.17	0.84	2009	Sites in UTR
mir-144-3p	TTYH2	NM_032646	tweety homolog 2 (Drosophila)	1	1	0	0	0	0	0	0	hsa-miR-144	-0.17	0.52	2009	Sites in UTR
mir-144-3p	MAGI2	NM_012301	membrane associated guanylate kinase, WW and PDZ domain containing 2	1	0	0	1	2	0	0	2	hsa-miR-144	-0.17	0.31	2007, 2009	Sites in UTR
mir-144-3p	GSPT1	NM_001130006	G1 to S phase transition 1	1	0	1	0	1	1	0	0	hsa-miR-144	-0.17	0.77	2007, 2009	Sites in UTR
mir-144-3p	DDX18	NM_006773	DEAD (Asp-Glu-Ala-Asp) box polypeptide 18	1	0	1	0	0	0	0	0	hsa-miR-144	-0.17	0.35		Sites in UTR
mir-144-3p	STRN3	NM_001083893	striatin, calmodulin binding protein 3	1	0	0	1	1	0	0	1	hsa-miR-144	-0.17	0.31		Sites in UTR
mir-144-3p	MYH10	NM_005964	myosin, heavy chain 10, non-muscle	1	1	0	0	0	0	0	0	hsa-miR-144	-0.17	0.24	2009	Sites in UTR
mir-144-3p	PRDM16	NM_022114	PR domain containing 16	2	1	1	0	0	0	0	0	hsa-miR-144	-0.17	0.9	2009	Sites in UTR
mir-144-3p	TOP2A	NM_001067	topoisomerase (DNA) II alpha 170kDa	1	0	1	0	0	0	0	0	hsa-miR-144	-0.17	0.8	2009	Sites in UTR
mir-144-3p	OLA1	NM_001011708	Obg-like ATPase 1	1	0	1	0	1	0	0	1	hsa-miR-144	-0.17	0.58	2009	Sites in UTR
mir-144-3p	SFRP1	NM_003012	secreted frizzled-related protein 1	1	0	1	0	0	0	0	0	hsa-miR-144	-0.17	0.85	2007, 2009	Sites in UTR
mir-144-3p	SLITRK4	NM_001184749	SLIT and NTRK-like family, member 4	2	1	1	0	0	0	0	0	hsa-miR-144	-0.17	0.68	2007	Sites in UTR
mir-144-3p	USP46	NM_001134223	ubiquitin specific peptidase 46	1	0	0	1	1	0	1	0	hsa-miR-144	-0.17	0.31		Sites in UTR
mir-144-3p	GABBR2	NM_005458	gamma-aminobutyric acid (GABA) B receptor, 2	1	1	0	0	1	0	0	1	hsa-miR-144	-0.17	0.27	2009	Sites in UTR
mir-144-3p	BHLHE41	NM_030762	basic helix-loop-helix family, member e41	1	0	1	0	1	0	0	1	hsa-miR-144	-0.17	0.57	2009	Sites in UTR
mir-144-3p	CEP170	NM_001042404	centrosomal protein 170kDa	1	1	0	0	0	0	0	0	hsa-miR-144	-0.17	< 0.1	2009	Sites in UTR
mir-144-3p	ARL4C	NM_005737	ADP-ribosylation factor-like 4C	1	1	0	0	1	0	1	0	hsa-miR-144	-0.17	0.52	2009	Sites in UTR
mir-144-3p	SIX4	NM_017420	SIX homeobox 4	2	0	0	2	0	0	0	0	hsa-miR-144	-0.17	0.52	2007, 2009	Sites in UTR
mir-144-3p	PANK3	NM_024594	pantothenate kinase 3	1	0	0	1	1	0	1	0	hsa-miR-144	-0.17	0.31	2009	Sites in UTR
mir-144-3p	CELF2	NM_001025076	CUGBP, Elav-like family member 2	1	0	1	0	2	0	1	1	hsa-miR-144	-0.16	0.74	2007, 2009	Sites in UTR
mir-144-3p	UBN2	NM_173569	ubinuclein 2	5	2	1	2	2	0	0	2	hsa-miR-144	-0.16	0.94	2009	Sites in UTR
mir-144-3p	NOL4	NM_001198546	nucleolar protein 4	1	0	1	0	1	0	0	1	hsa-miR-144	-0.16	0.7	2007, 2009	Sites in UTR
mir-144-3p	DLG5	NM_004747	discs, large homolog 5 (Drosophila)	1	0	0	1	1	0	1	0	hsa-miR-144	-0.16	0.31	2007, 2009	Sites in UTR
mir-144-3p	USP54	NM_152586	ubiquitin specific peptidase 54	1	0	1	0	0	0	0	0	hsa-miR-144	-0.16	0.81	2009	Sites in UTR
mir-144-3p	GMEB2	NM_012384	glucocorticoid modulatory element binding protein 2	1	0	1	0	0	0	0	0	hsa-miR-144	-0.16	0.5	2009	Sites in UTR
mir-144-3p	NEK7	NM_133494	NIMA (never in mitosis gene a)-related kinase 7	1	0	0	1	2	1	0	1	hsa-miR-144	-0.16	0.31		Sites in UTR
mir-144-3p	TMEM196	NM_152774	transmembrane protein 196	1	1	0	0	1	0	1	0	hsa-miR-144	-0.16	0.66	2009	Sites in UTR
mir-144-3p	VPS4B	NM_004869	vacuolar protein sorting 4 homolog B (S. cerevisiae)	1	1	0	0	0	0	0	0	hsa-miR-144	-0.16	0.26	2009	Sites in UTR
mir-144-3p	DOK6	NM_152721	docking protein 6	1	1	0	0	1	1	0	0	hsa-miR-144	-0.16	0.11		Sites in UTR
mir-144-3p	DOK4	NM_018110	docking protein 4	1	0	1	0	0	0	0	0	hsa-miR-144	-0.16	0.62	2009	Sites in UTR
mir-144-3p	INO80D	NM_017759	INO80 complex subunit D	2	0	0	2	2	0	1	1	hsa-miR-144	-0.16	0.52	2009	Sites in UTR
mir-144-3p	ZNF532	NM_018181	zinc finger protein 532	1	1	0	0	0	0	0	0	hsa-miR-144	-0.16	0.53	2009	Sites in UTR
mir-144-3p	FMR1	NM_001185075	fragile X mental retardation 1	1	1	0	0	0	0	0	0	hsa-miR-144	-0.16	0.35	2005, 2007, 2009	Sites in UTR
mir-144-3p	BTBD3	NM_014962	BTB (POZ) domain containing 3	1	0	0	1	1	0	1	0	hsa-miR-144	-0.16	0.31	2007, 2009	Sites in UTR
mir-144-3p	FBXW11	NM_012300	F-box and WD repeat domain containing 11	1	1	0	0	0	0	0	0	hsa-miR-144	-0.15	0.7	2005, 2007, 2009	Sites in UTR
mir-144-3p	KHDRBS3	NM_006558	KH domain containing, RNA binding, signal transduction associated 3	1	0	1	0	0	0	0	0	hsa-miR-144	-0.15	0.59	2009	Sites in UTR
mir-144-3p	BEND3	NM_001080450	BEN domain containing 3	1	0	1	0	0	0	0	0	hsa-miR-144	-0.15	0.61	2009	Sites in UTR
mir-144-3p	MEIS1	NM_002398	Meis homeobox 1	1	0	1	0	0	0	0	0	hsa-miR-144	-0.15	0.6	2009	Sites in UTR
mir-144-3p	KCNC4	NM_001039574	potassium voltage-gated channel, Shaw-related subfamily, member 4	1	1	0	0	0	0	0	0	hsa-miR-144	-0.15	0.57	2009	Sites in UTR
mir-144-3p	EBF1	NM_024007	early B-cell factor 1	1	1	0	0	2	0	1	1	hsa-miR-144	-0.15	0.45	2009	Sites in UTR
mir-144-3p	TCF4	NM_001083962	transcription factor 4	1	0	0	1	1	0	0	1	hsa-miR-144	-0.15	0.31		Sites in UTR
mir-144-3p	SRC	NM_005417	v-src sarcoma (Schmidt-Ruppin A-2) viral oncogene homolog (avian)	1	0	1	0	0	0	0	0	hsa-miR-144	-0.15	0.59	2009	Sites in UTR
mir-144-3p	CBFA2T2	NM_001032999	core-binding factor, runt domain, alpha subunit 2; translocated to, 2	1	0	0	1	1	0	0	1	hsa-miR-144	-0.15	0.31	2007, 2009	Sites in UTR
mir-144-3p	PPARA	NM_001001928	peroxisome proliferator-activated receptor alpha	2	0	1	1	0	0	0	0	hsa-miR-144	-0.15	0.8	2007, 2009	Sites in UTR
mir-144-3p	RAPGEF2	NM_014247	Rap guanine nucleotide exchange factor (GEF) 2	1	0	1	0	0	0	0	0	hsa-miR-144	-0.15	0.71	2009	Sites in UTR
mir-144-3p	PTEN	NM_000314	phosphatase and tensin homolog	1	0	1	0	0	0	0	0	hsa-miR-144	-0.15	0.52	2007, 2009	Sites in UTR
mir-144-3p	IGF2R	NM_000876	insulin-like growth factor 2 receptor	1	0	0	1	0	0	0	0	hsa-miR-144	-0.15	0.31	2009	Sites in UTR
mir-144-3p	WNT2	NM_003391	wingless-type MMTV integration site family member 2	1	1	0	0	0	0	0	0	hsa-miR-144	-0.15	0.11		Sites in UTR
mir-144-3p	PPP2R2A	NM_001177591	protein phosphatase 2, regulatory subunit B, alpha	1	0	0	1	1	0	0	1	hsa-miR-144	-0.15	0.31	2007	Sites in UTR
mir-144-3p	EPN2	NM_001102664	epsin 2	1	0	0	1	0	0	0	0	hsa-miR-144	-0.15	0.31	2007, 2009	Sites in UTR
mir-144-3p	ANK2	NM_001127493	ankyrin 2, neuronal	1	0	1	0	1	0	0	1	hsa-miR-144	-0.15	0.48	2007, 2009	Sites in UTR
mir-144-3p	KIF1B	NM_183416	kinesin family member 1B	1	0	0	1	1	1	0	0	hsa-miR-144	-0.15	0.31		Sites in UTR
mir-144-3p	FAM193B	NM_001190946	family with sequence similarity 193, member B	1	0	1	0	0	0	0	0	hsa-miR-144	-0.14	0.85	2009	Sites in UTR
mir-144-3p	RUNX1	NM_001001890	runt-related transcription factor 1	2	1	0	1	0	0	0	0	hsa-miR-144	-0.14	0.61	2007, 2009	Sites in UTR
mir-144-3p	MBNL1	NM_021038	muscleblind-like (Drosophila)	3	1	0	2	0	0	0	0	hsa-miR-144	-0.14	0.53	2007, 2009	Sites in UTR
mir-144-3p	RPGRIP1L	NM_001127897	RPGRIP1-like	1	0	1	0	0	0	0	0	hsa-miR-144	-0.14	0.46	2007, 2009	Sites in UTR
mir-144-3p	PLD5	NM_001195811	phospholipase D family, member 5	1	0	1	0	0	0	0	0	hsa-miR-144	-0.14	0.42		Sites in UTR
mir-144-3p	ELF5	NM_001422	E74-like factor 5 (ets domain transcription factor)	1	0	0	1	0	0	0	0	hsa-miR-144	-0.14	0.31	2007, 2009	Sites in UTR
mir-144-3p	ADAMTSL3	NM_207517	ADAMTS-like 3	1	0	0	1	1	0	0	1	hsa-miR-144	-0.14	0.31	2007, 2009	Sites in UTR
mir-144-3p	RRAGD	NM_021244	Ras-related GTP binding D	1	1	0	0	0	0	0	0	hsa-miR-144	-0.14	0.18		Sites in UTR
mir-144-3p	BRPF3	NM_015695	bromodomain and PHD finger containing, 3	1	0	1	0	0	0	0	0	hsa-miR-144	-0.14	0.55	2009	Sites in UTR
mir-144-3p	ZNF323	NM_001135215	zinc finger protein 323	1	0	1	0	1	0	0	1	hsa-miR-144	-0.14	0.47		Sites in UTR
mir-144-3p	SIN3A	NM_001145357	SIN3 homolog A, transcription regulator (yeast)	1	0	1	0	1	0	1	0	hsa-miR-144	-0.14	0.83	2007	Sites in UTR
mir-144-3p	PDE4A	NM_001111307	phosphodiesterase 4A, cAMP-specific	2	1	0	1	0	0	0	0	hsa-miR-144	-0.14	0.61	2007, 2009	Sites in UTR
mir-144-3p	HOXA10	NM_018951	homeobox A10	1	0	1	0	0	0	0	0	hsa-miR-144	-0.14	0.73	2007, 2009	Sites in UTR
mir-144-3p	STAG1	NM_005862	stromal antigen 1	1	0	1	0	0	0	0	0	hsa-miR-144	-0.14	0.58	2007, 2009	Sites in UTR
mir-144-3p	PPARGC1B	NM_001172698	peroxisome proliferator-activated receptor gamma, coactivator 1 beta	2	0	0	2	1	0	0	1	hsa-miR-144	-0.14	0.66		Sites in UTR
mir-144-3p	AEBP2	NM_153207	AE binding protein 2	2	0	0	2	1	0	1	0	hsa-miR-144	-0.14	0.52	2007, 2009	Sites in UTR
mir-144-3p	GAB1	NM_002039	GRB2-associated binding protein 1	2	0	1	1	0	0	0	0	hsa-miR-144	-0.14	0.91		Sites in UTR
mir-144-3p	BECN1	NM_003766	beclin 1, autophagy related	1	0	1	0	0	0	0	0	hsa-miR-144	-0.14	0.34		Sites in UTR
mir-144-3p	TGIF2	NM_001199513	TGFB-induced factor homeobox 2	1	0	0	1	0	0	0	0	hsa-miR-144	-0.14	0.31	2007, 2009	Sites in UTR
mir-144-3p	ATXN1L	NM_001137675	ataxin 1-like	1	0	0	1	0	0	0	0	hsa-miR-144	-0.14	0.31		Sites in UTR
mir-144-3p	PROK2	NM_001126128	prokineticin 2	1	0	0	1	0	0	0	0	hsa-miR-144	-0.14	0.31		Sites in UTR
mir-144-3p	SNN	NM_003498	stannin	1	0	0	1	1	0	0	1	hsa-miR-144	-0.14	0.31	2007, 2009	Sites in UTR
mir-144-3p	NLK	NM_016231	nemo-like kinase	1	0	0	1	0	0	0	0	hsa-miR-144	-0.14	0.31	2007, 2009	Sites in UTR
mir-144-3p	SAMD12	NM_001101676	sterile alpha motif domain containing 12	1	0	1	0	2	0	2	0	hsa-miR-144	-0.14	0.71	2009	Sites in UTR
mir-144-3p	MBNL3	NM_001170701	muscleblind-like 3 (Drosophila)	1	0	1	0	1	1	0	0	hsa-miR-144	-0.14	0.49		Sites in UTR
mir-144-3p	SENP7	NM_001077203	SUMO1/sentrin specific peptidase 7	1	0	1	0	0	0	0	0	hsa-miR-144	-0.14	0.68	2007, 2009	Sites in UTR
mir-144-3p	DCUN1D4	NM_001040402	DCN1, defective in cullin neddylation 1, domain containing 4 (S. cerevisiae)	1	0	1	0	0	0	0	0	hsa-miR-144	-0.14	0.41	2009	Sites in UTR
mir-144-3p	PRKAA1	NM_006251	protein kinase, AMP-activated, alpha 1 catalytic subunit	2	1	0	1	0	0	0	0	hsa-miR-144	-0.14	0.32	2007, 2009	Sites in UTR
mir-144-3p	CDH5	NM_001795	cadherin 5, type 2 (vascular endothelium)	1	0	0	1	0	0	0	0	hsa-miR-144	-0.14	0.31	2007, 2009	Sites in UTR
mir-144-3p	SGMS2	NM_001136257	sphingomyelin synthase 2	1	0	0	1	1	0	0	1	hsa-miR-144	-0.14	0.31		Sites in UTR
mir-144-3p	MTX3	NM_001010891	metaxin 3	2	1	0	1	2	0	2	0	hsa-miR-144	-0.14	0.34	2009	Sites in UTR
mir-144-3p	LHX2	NM_004789	LIM homeobox 2	1	0	1	0	0	0	0	0	hsa-miR-144	-0.14	0.62	2007, 2009	Sites in UTR
mir-144-3p	EMP1	NM_001423	epithelial membrane protein 1	1	0	0	1	1	0	1	0	hsa-miR-144	-0.14	0.31	2007, 2009	Sites in UTR
mir-144-3p	SNRNP48	NM_152551	small nuclear ribonucleoprotein 48kDa (U11/U12)	1	0	1	0	1	1	0	0	hsa-miR-144	-0.13	0.46	2009	Sites in UTR
mir-144-3p	AKAP2	NM_001004065	A kinase (PRKA) anchor protein 2	1	0	1	0	1	0	1	0	hsa-miR-144	-0.13	0.36		Sites in UTR
mir-144-3p	PALM2-AKAP2	NM_007203	PALM2-AKAP2 readthrough	1	0	1	0	1	0	1	0	hsa-miR-144	-0.13	0.36		Sites in UTR
mir-144-3p	ATAD2B	NM_001242338	ATPase family, AAA domain containing 2B	1	0	0	1	0	0	0	0	hsa-miR-144	-0.13	0.31	2009	Sites in UTR
mir-144-3p	PHTF2	NM_001127357	putative homeodomain transcription factor 2	1	1	0	0	0	0	0	0	hsa-miR-144	-0.13	0.27	2005, 2007, 2009	Sites in UTR
mir-144-3p	CACNB2	NM_000724	calcium channel, voltage-dependent, beta 2 subunit	2	1	0	1	0	0	0	0	hsa-miR-144	-0.13	0.5		Sites in UTR
mir-144-3p	LMTK2	NM_014916	lemur tyrosine kinase 2	1	0	0	1	0	0	0	0	hsa-miR-144	-0.13	0.31		Sites in UTR
mir-144-3p	PHF3	NM_015153	PHD finger protein 3	1	0	0	1	0	0	0	0	hsa-miR-144	-0.13	0.31	2007, 2009	Sites in UTR
mir-144-3p	APP	NM_000484	amyloid beta (A4) precursor protein	1	0	0	1	1	0	0	1	hsa-miR-144	-0.13	0.31	2007	Sites in UTR
mir-144-3p	DAZ1	NM_004081	deleted in azoospermia 1	1	0	1	0	0	0	0	0	hsa-miR-144	-0.13	0.45		Sites in UTR
mir-144-3p	DAZ3	NM_020364	deleted in azoospermia 3	1	0	1	0	0	0	0	0	hsa-miR-144	-0.13	0.45		Sites in UTR
mir-144-3p	DAZ2	NM_001005785	deleted in azoospermia 2	1	0	1	0	0	0	0	0	hsa-miR-144	-0.13	0.45		Sites in UTR
mir-144-3p	DAZ4	NM_001005375	deleted in azoospermia 4	1	0	1	0	0	0	0	0	hsa-miR-144	-0.13	0.45		Sites in UTR
mir-144-3p	STAT6	NM_001178078	signal transducer and activator of transcription 6, interleukin-4 induced	1	0	0	1	0	0	0	0	hsa-miR-144	-0.13	0.31	2007, 2009	Sites in UTR
mir-144-3p	NID2	NM_007361	nidogen 2 (osteonidogen)	1	0	0	1	0	0	0	0	hsa-miR-144	-0.13	0.31	2007, 2009	Sites in UTR
mir-144-3p	ZNF746	NM_001163474	zinc finger protein 746	1	0	0	1	0	0	0	0	hsa-miR-144	-0.13	0.31	2007, 2009	Sites in UTR
mir-144-3p	KAT6A	NM_001099412	K(lysine) acetyltransferase 6A	1	1	0	0	0	0	0	0	hsa-miR-144	-0.13	< 0.1	2005, 2007	Sites in UTR
mir-144-3p	PUM1	NM_001020658	pumilio homolog 1 (Drosophila)	1	0	1	0	0	0	0	0	hsa-miR-144	-0.13	0.48	2007	Sites in UTR
mir-144-3p	MTSS1L	NM_138383	metastasis suppressor 1-like	1	0	0	1	0	0	0	0	hsa-miR-144	-0.13	0.31	2007, 2009	Sites in UTR
mir-144-3p	C18orf1	NM_001003674	chromosome 18 open reading frame 1	1	1	0	0	2	1	1	0	hsa-miR-144	-0.13	0.48	2009	Sites in UTR
mir-144-3p	C11orf58	NM_014267	chromosome 11 open reading frame 58	1	0	1	0	0	0	0	0	hsa-miR-144	-0.13	0.84		Sites in UTR
mir-144-3p	CHTOP	NM_001206612	chromatin target of PRMT1	1	0	1	0	0	0	0	0	hsa-miR-144	-0.13	0.78	2007, 2009	Sites in UTR
mir-144-3p	PLAG1	NM_001114634	pleiomorphic adenoma gene 1	1	0	1	0	0	0	0	0	hsa-miR-144	-0.13	0.71	2007, 2009	Sites in UTR
mir-144-3p	CCNK	NM_001099402	cyclin K	1	0	1	0	0	0	0	0	hsa-miR-144	-0.13	0.61	2007, 2009	Sites in UTR
mir-144-3p	SUMO3	NM_006936	SMT3 suppressor of mif two 3 homolog 3 (S. cerevisiae)	1	0	0	1	0	0	0	0	hsa-miR-144	-0.13	0.31	2007, 2009	Sites in UTR
mir-144-3p	NPNT	NM_001033047	nephronectin	1	0	0	1	0	0	0	0	hsa-miR-144	-0.13	0.31	2009	Sites in UTR
mir-144-3p	IRS1	NM_005544	insulin receptor substrate 1	1	0	1	0	1	0	0	1	hsa-miR-144	-0.13	0.7		Sites in UTR
mir-144-3p	TAB3	NM_152787	TGF-beta activated kinase 1/MAP3K7 binding protein 3	1	0	0	1	1	0	0	1	hsa-miR-144	-0.13	0.31	2007	Sites in UTR
mir-144-3p	RAB11FIP4	NM_032932	RAB11 family interacting protein 4 (class II)	1	0	0	1	2	0	1	1	hsa-miR-144	-0.13	0.31	2009	Sites in UTR
mir-144-3p	RHPN2	NM_033103	rhophilin, Rho GTPase binding protein 2	1	0	1	0	0	0	0	0	hsa-miR-144	-0.13	0.78	2009	Sites in UTR
mir-144-3p	MGRN1	NM_001142289	mahogunin, ring finger 1	1	0	0	1	0	0	0	0	hsa-miR-144	-0.13	0.31	2007, 2009	Sites in UTR
mir-144-3p	MTMR12	NM_001040446	myotubularin related protein 12	1	0	0	1	0	0	0	0	hsa-miR-144	-0.13	0.31	2009	Sites in UTR
mir-144-3p	DACT3	NM_145056	dapper, antagonist of beta-catenin, homolog 3 (Xenopus laevis)	1	0	0	1	0	0	0	0	hsa-miR-144	-0.13	0.31	2007	Sites in UTR
mir-144-3p	PABPN1	NM_004643	poly(A) binding protein, nuclear 1	1	0	1	0	0	0	0	0	hsa-miR-144	-0.13	0.44	2007	Sites in UTR
mir-144-3p	BCL2L2-PABPN1	NM_001199864	BCL2L2-PABPN1 readthrough	1	0	1	0	0	0	0	0	hsa-miR-144	-0.13	0.44		Sites in UTR
mir-144-3p	MEGF9	NM_001080497	multiple EGF-like-domains 9	1	1	0	0	0	0	0	0	hsa-miR-144	-0.13	0.44	2009	Sites in UTR
mir-144-3p	EZH2	NM_001203247	enhancer of zeste homolog 2 (Drosophila)	1	0	0	1	0	0	0	0	hsa-miR-144	-0.13	0.31	2007, 2009	Sites in UTR
mir-144-3p	RBL2	NM_005611	retinoblastoma-like 2 (p130)	1	0	0	1	0	0	0	0	hsa-miR-144	-0.13	0.31	2007	Sites in UTR
mir-144-3p	TES	NM_015641	testis derived transcript (3 LIM domains)	1	0	0	1	0	0	0	0	hsa-miR-144	-0.13	0.31	2009	Sites in UTR
mir-144-3p	FKBP7	NM_001135212	FK506 binding protein 7	1	0	0	1	0	0	0	0	hsa-miR-144	-0.12	0.31		Sites in UTR
mir-144-3p	PRRX1	NM_006902	paired related homeobox 1	1	1	0	0	0	0	0	0	hsa-miR-144	-0.12	0.29	2009	Sites in UTR
mir-144-3p	SMAD5	NM_001001419	SMAD family member 5	1	0	1	0	0	0	0	0	hsa-miR-144	-0.12	0.83	2009	Sites in UTR
mir-144-3p	ODZ1	NM_001163278	odz, odd Oz/ten-m homolog 1 (Drosophila)	1	1	0	0	0	0	0	0	hsa-miR-144	-0.12	0.39		Sites in UTR
mir-144-3p	ANKRD11	NM_013275	ankyrin repeat domain 11	1	0	0	1	0	0	0	0	hsa-miR-144	-0.12	0.31	2007, 2009	Sites in UTR
mir-144-3p	CACHD1	NM_020925	cache domain containing 1	1	0	1	0	0	0	0	0	hsa-miR-144	-0.12	0.37	2007	Sites in UTR
mir-144-3p	POU3F1	NM_002699	POU class 3 homeobox 1	1	1	0	0	0	0	0	0	hsa-miR-144	-0.12	0.31	2009	Sites in UTR
mir-144-3p	JAKMIP3	NM_001105521	Janus kinase and microtubule interacting protein 3	1	0	0	1	0	0	0	0	hsa-miR-144	-0.12	0.31		Sites in UTR
mir-144-3p	RAP2B	NM_002886	RAP2B, member of RAS oncogene family	1	0	0	1	2	1	0	1	hsa-miR-144	-0.12	0.31	2009	Sites in UTR
mir-144-3p	C5orf24	NM_001135586	chromosome 5 open reading frame 24	1	0	1	0	0	0	0	0	hsa-miR-144	-0.12	0.53		Sites in UTR
mir-144-3p	SH2B3	NM_005475	SH2B adaptor protein 3	1	0	0	1	0	0	0	0	hsa-miR-144	-0.12	0.31	2007, 2009	Sites in UTR
mir-144-3p	SULT4A1	NM_014351	sulfotransferase family 4A, member 1	1	0	0	1	0	0	0	0	hsa-miR-144	-0.12	0.31	2009	Sites in UTR
mir-144-3p	KCNH7	NM_033272	potassium voltage-gated channel, subfamily H (eag-related), member 7	1	0	0	1	0	0	0	0	hsa-miR-144	-0.12	0.31	2007, 2009	Sites in UTR
mir-144-3p	TMBIM6	NM_001098576	transmembrane BAX inhibitor motif containing 6	1	0	1	0	0	0	0	0	hsa-miR-144	-0.12	0.84	2009	Sites in UTR
mir-144-3p	RAP2C	NM_021183	RAP2C, member of RAS oncogene family	1	0	0	1	0	0	0	0	hsa-miR-144	-0.12	0.3	2007	Sites in UTR
mir-144-3p	ERBB4	NM_001042599	v-erb-a erythroblastic leukemia viral oncogene homolog 4 (avian)	1	0	0	1	4	0	1	3	hsa-miR-144	-0.12	0.31	2007, 2009	Sites in UTR
mir-144-3p	ATP1B2	NM_001678	ATPase, Na+/K+ transporting, beta 2 polypeptide	1	0	0	1	0	0	0	0	hsa-miR-144	-0.12	0.31	2007, 2009	Sites in UTR
mir-144-3p	EPT1	NM_033505	ethanolaminephosphotransferase 1 (CDP-ethanolamine-specific)	1	0	0	1	0	0	0	0	hsa-miR-144	-0.12	0.31	2007, 2009	Sites in UTR
mir-144-3p	PAPPA	NM_002581	pregnancy-associated plasma protein A, pappalysin 1	1	0	1	0	1	0	0	1	hsa-miR-144	-0.12	0.73	2007, 2009	Sites in UTR
mir-144-3p	HNRNPU	NM_004501	heterogeneous nuclear ribonucleoprotein U (scaffold attachment factor A)	1	1	0	0	1	0	1	0	hsa-miR-144	-0.12	0.45	2007, 2009	Sites in UTR
mir-144-3p	BBX	NM_001142568	bobby sox homolog (Drosophila)	1	1	0	0	5	0	1	4	hsa-miR-144	-0.12	0.29		Sites in UTR
mir-144-3p	ZNF777	NM_015694	zinc finger protein 777	1	0	1	0	0	0	0	0	hsa-miR-144	-0.12	0.72	2007, 2009	Sites in UTR
mir-144-3p	MLLT4	NM_001207008	myeloid/lymphoid or mixed-lineage leukemia (trithorax homolog, Drosophila); translocated to, 4	1	0	0	1	0	0	0	0	hsa-miR-144	-0.12	0.31		Sites in UTR
mir-144-3p	PRKCE	NM_005400	protein kinase C, epsilon	1	0	0	1	0	0	0	0	hsa-miR-144	-0.12	0.31	2007, 2009	Sites in UTR
mir-144-3p	DIDO1	NM_001193369	death inducer-obliterator 1	1	0	0	1	0	0	0	0	hsa-miR-144	-0.12	0.31		Sites in UTR
mir-144-3p	GRAMD4	NM_015124	GRAM domain containing 4	1	0	0	1	0	0	0	0	hsa-miR-144	-0.12	0.31	2009	Sites in UTR
mir-144-3p	MORN4	NM_001098831	MORN repeat containing 4	1	0	0	1	0	0	0	0	hsa-miR-144	-0.12	0.31	2007, 2009	Sites in UTR
mir-144-3p	FAM46A	NM_017633	family with sequence similarity 46, member A	1	0	0	1	2	0	2	0	hsa-miR-144	-0.12	0.31	2009	Sites in UTR
mir-144-3p	PTCH1	NM_000264	patched 1	2	0	0	2	0	0	0	0	hsa-miR-144	-0.12	0.52	2007, 2009	Sites in UTR
mir-144-3p	ST5	NM_005418	suppression of tumorigenicity 5	1	0	1	0	0	0	0	0	hsa-miR-144	-0.12	0.39		Sites in UTR
mir-144-3p	HDGFRP3	NM_016073	hepatoma-derived growth factor, related protein 3	1	0	0	1	0	0	0	0	hsa-miR-144	-0.12	0.31	2007	Sites in UTR
mir-144-3p	COL10A1	NM_000493	collagen, type X, alpha 1	1	0	0	1	0	0	0	0	hsa-miR-144	-0.12	0.31	2007	Sites in UTR
mir-144-3p	DDHD1	NM_001160147	DDHD domain containing 1	1	0	0	1	1	0	1	0	hsa-miR-144	-0.12	0.31		Sites in UTR
mir-144-3p	KBTBD8	NM_032505	kelch repeat and BTB (POZ) domain containing 8	1	0	0	1	2	0	2	0	hsa-miR-144	-0.12	0.48	2007, 2009	Sites in UTR
mir-144-3p	NEURL1B	NM_001142651	neuralized homolog 1B (Drosophila)	1	0	1	0	0	0	0	0	hsa-miR-144	-0.12	0.73		Sites in UTR
mir-144-3p	PIK3C2A	NM_002645	phosphoinositide-3-kinase, class 2, alpha polypeptide	1	1	0	0	0	0	0	0	hsa-miR-144	-0.12	0.15	2009	Sites in UTR
mir-144-3p	DPYSL5	NM_020134	dihydropyrimidinase-like 5	1	0	1	0	0	0	0	0	hsa-miR-144	-0.11	0.51		Sites in UTR
mir-144-3p	THBS1	NM_003246	thrombospondin 1	1	0	0	1	1	0	1	0	hsa-miR-144	-0.11	0.31	2009	Sites in UTR
mir-144-3p	ABTB2	NM_145804	ankyrin repeat and BTB (POZ) domain containing 2	1	0	0	1	0	0	0	0	hsa-miR-144	-0.11	0.31	2007, 2009	Sites in UTR
mir-144-3p	AFAP1	NM_001134647	actin filament associated protein 1	2	0	1	1	0	0	0	0	hsa-miR-144	-0.11	0.7	2009	Sites in UTR
mir-144-3p	CNN3	NM_001839	calponin 3, acidic	1	0	1	0	0	0	0	0	hsa-miR-144	-0.11	0.68	2009	Sites in UTR
mir-144-3p	ARFGEF1	NM_006421	ADP-ribosylation factor guanine nucleotide-exchange factor 1(brefeldin A-inhibited)	1	0	1	0	0	0	0	0	hsa-miR-144	-0.11	0.51	2007, 2009	Sites in UTR
mir-144-3p	TMCC1	NM_001017395	transmembrane and coiled-coil domain family 1	1	0	0	1	0	0	0	0	hsa-miR-144	-0.11	0.31	2009	Sites in UTR
mir-144-3p	ZBED4	NM_014838	zinc finger, BED-type containing 4	2	1	0	1	0	0	0	0	hsa-miR-144	-0.11	0.91	2009	Sites in UTR
mir-144-3p	C20orf194	NM_001009984	chromosome 20 open reading frame 194	2	0	0	2	0	0	0	0	hsa-miR-144	-0.11	0.52	2009	Sites in UTR
mir-144-3p	C5orf41	NM_153607	chromosome 5 open reading frame 41	1	1	0	0	2	0	0	2	hsa-miR-144	-0.11	0.4	2005, 2007, 2009	Sites in UTR
mir-144-3p	ONECUT2	NM_004852	one cut homeobox 2	1	0	1	0	3	2	1	0	hsa-miR-144	-0.11	0.76	2007, 2009	Sites in UTR
mir-144-3p	ARID4B	NM_001206794	AT rich interactive domain 4B (RBP1-like)	1	0	0	1	1	0	0	1	hsa-miR-144	-0.11	0.5	2007	Sites in UTR
mir-144-3p	MITF	NM_000248	microphthalmia-associated transcription factor	1	0	0	1	1	1	0	0	hsa-miR-144	-0.11	0.31	2007, 2009	Sites in UTR
mir-144-3p	ZNF507	NM_001136156	zinc finger protein 507	1	1	0	0	1	0	1	0	hsa-miR-144	-0.11	0.45	2009	Sites in UTR
mir-144-3p	DCAF7	NM_005828	DDB1 and CUL4 associated factor 7	1	0	0	1	1	0	1	0	hsa-miR-144	-0.11	0.31		Sites in UTR
mir-144-3p	LIFR	NM_001127671	leukemia inhibitory factor receptor alpha	2	0	1	1	0	0	0	0	hsa-miR-144	-0.11	0.89	2007, 2009	Sites in UTR
mir-144-3p	BZW1	NM_001207067	basic leucine zipper and W2 domains 1	1	0	0	1	0	0	0	0	hsa-miR-144	-0.11	0.31	2007, 2009	Sites in UTR
mir-144-3p	BEGAIN	NM_001159531	brain-enriched guanylate kinase-associated homolog (rat)	1	0	0	1	0	0	0	0	hsa-miR-144	-0.11	0.31	2009	Sites in UTR
mir-144-3p	LRRC58	NM_001099678	leucine rich repeat containing 58	1	0	1	0	0	0	0	0	hsa-miR-144	-0.11	0.39		Sites in UTR
mir-144-3p	DOCK3	NM_004947	dedicator of cytokinesis 3	1	0	0	1	0	0	0	0	hsa-miR-144	-0.11	0.31	2007, 2009	Sites in UTR
mir-144-3p	PHLDA1	NM_007350	pleckstrin homology-like domain, family A, member 1	1	0	0	1	0	0	0	0	hsa-miR-144	-0.11	0.31	2007, 2009	Sites in UTR
mir-144-3p	SRGAP1	NM_020762	SLIT-ROBO Rho GTPase activating protein 1	1	0	0	1	0	0	0	0	hsa-miR-144	-0.11	0.31		Sites in UTR
mir-144-3p	NUDT11	NM_018159	nudix (nucleoside diphosphate linked moiety X)-type motif 11	1	1	0	0	0	0	0	0	hsa-miR-144	-0.11	< 0.1	2009	Sites in UTR
mir-144-3p	CCDC88A	NM_001135597	coiled-coil domain containing 88A	1	1	0	0	0	0	0	0	hsa-miR-144	-0.11	< 0.1	2005, 2007, 2009	Sites in UTR
mir-144-3p	PALM2	NM_001037293	paralemmin 2	2	0	1	1	0	0	0	0	hsa-miR-144	-0.11	0.91	2007, 2009	Sites in UTR
mir-144-3p	IFFO2	NM_001136265	intermediate filament family orphan 2	1	0	0	1	1	1	0	0	hsa-miR-144	-0.11	0.31		Sites in UTR
mir-144-3p	CUL3	NM_003590	cullin 3	1	0	0	1	2	0	0	2	hsa-miR-144	-0.11	0.31	2009	Sites in UTR
mir-144-3p	PRR11	NM_018304	proline rich 11	1	0	1	0	1	0	0	1	hsa-miR-144	-0.11	0.62		Sites in UTR
mir-144-3p	STAMBP	NM_006463	STAM binding protein	1	0	0	1	1	0	1	0	hsa-miR-144	-0.11	0.31		Sites in UTR
mir-144-3p	ADRB1	NM_000684	adrenergic, beta-1-, receptor	1	0	0	1	0	0	0	0	hsa-miR-144	-0.11	0.31	2007, 2009	Sites in UTR
mir-144-3p	GSK3B	NM_001146156	glycogen synthase kinase 3 beta	1	0	0	1	0	0	0	0	hsa-miR-144	-0.11	0.31		Sites in UTR
mir-144-3p	PPP2R5E	NM_006246	protein phosphatase 2, regulatory subunit B', epsilon isoform	1	0	0	1	0	0	0	0	hsa-miR-144	-0.11	0.31	2007, 2009	Sites in UTR
mir-144-3p	ANKS1A	NM_015245	ankyrin repeat and sterile alpha motif domain containing 1A	1	0	0	1	0	0	0	0	hsa-miR-144	-0.11	0.31	2007, 2009	Sites in UTR
mir-144-3p	WSB1	NM_015626	WD repeat and SOCS box containing 1	1	0	0	1	0	0	0	0	hsa-miR-144	-0.11	0.31	2007, 2009	Sites in UTR
mir-144-3p	REV1	NM_001037872	REV1 homolog (S. cerevisiae)	1	0	0	1	0	0	0	0	hsa-miR-144	-0.11	0.31	2009	Sites in UTR
mir-144-3p	NR2F2	NM_001145155	nuclear receptor subfamily 2, group F, member 2	1	1	0	0	1	0	0	1	hsa-miR-144	-0.11	0.39	2005, 2007, 2009	Sites in UTR
mir-144-3p	PBRM1	NM_018165	polybromo 1	1	0	0	1	1	0	0	1	hsa-miR-144	-0.11	0.31	2009	Sites in UTR
mir-144-3p	KLF12	NM_007249	Kruppel-like factor 12	2	0	0	2	1	0	0	1	hsa-miR-144	-0.11	0.52	2007, 2009	Sites in UTR
mir-144-3p	ESRRG	NM_001134285	estrogen-related receptor gamma	1	0	1	0	2	0	2	0	hsa-miR-144	-0.11	0.44	2007, 2009	Sites in UTR
mir-144-3p	NCOA7	NM_001122842	nuclear receptor coactivator 7	1	0	1	0	0	0	0	0	hsa-miR-144	-0.1	0.86	2007, 2009	Sites in UTR
mir-144-3p	LSM14B	NM_144703	LSM14B, SCD6 homolog B (S. cerevisiae)	1	0	0	1	0	0	0	0	hsa-miR-144	-0.1	0.31		Sites in UTR
mir-144-3p	MRPS14	NM_022100	mitochondrial ribosomal protein S14	1	0	1	0	0	0	0	0	hsa-miR-144	-0.1	0.39		Sites in UTR
mir-144-3p	GET4	NM_015949	golgi to ER traffic protein 4 homolog (S. cerevisiae)	1	0	0	1	0	0	0	0	hsa-miR-144	-0.1	0.31	2009	Sites in UTR
mir-144-3p	TANC1	NM_001145909	tetratricopeptide repeat, ankyrin repeat and coiled-coil containing 1	1	0	0	1	0	0	0	0	hsa-miR-144	-0.1	0.31	2007, 2009	Sites in UTR
mir-144-3p	KIAA0494	NM_014774	KIAA0494	1	1	0	0	1	0	0	1	hsa-miR-144	-0.1	0.31	2009	Sites in UTR
mir-144-3p	MAP3K13	NM_001242314	mitogen-activated protein kinase kinase kinase 13	1	0	0	1	1	0	0	1	hsa-miR-144	-0.1	0.31	2009	Sites in UTR
mir-144-3p	LYSMD3	NM_198273	LysM, putative peptidoglycan-binding, domain containing 3	1	0	1	0	0	0	0	0	hsa-miR-144	-0.1	0.36		Sites in UTR
mir-144-3p	NOG	NM_005450	noggin	1	0	0	1	0	0	0	0	hsa-miR-144	-0.1	0.31	2009	Sites in UTR
mir-144-3p	C6orf62	NM_030939	chromosome 6 open reading frame 62	1	0	0	1	0	0	0	0	hsa-miR-144	-0.1	0.31	2007, 2009	Sites in UTR
mir-144-3p	STARD13	NM_052851	StAR-related lipid transfer (START) domain containing 13	1	0	0	1	0	0	0	0	hsa-miR-144	-0.1	0.31		Sites in UTR
mir-144-3p	PGRMC2	NM_006320	progesterone receptor membrane component 2	1	1	0	0	1	0	1	0	hsa-miR-144	-0.1	0.42	2009	Sites in UTR
mir-144-3p	GLG1	NM_001145666	golgi glycoprotein 1	1	0	1	0	0	0	0	0	hsa-miR-144	-0.1	0.86		Sites in UTR
mir-144-3p	SCAMP1	NM_004866	secretory carrier membrane protein 1	1	0	0	1	0	0	0	0	hsa-miR-144	-0.1	0.31	2007, 2009	Sites in UTR
mir-144-3p	TRIM9	NM_052978	tripartite motif containing 9	1	0	0	1	0	0	0	0	hsa-miR-144	-0.1	0.31		Sites in UTR
mir-144-3p	ACVR2B	NM_001106	activin A receptor, type IIB	2	0	0	2	1	0	0	1	hsa-miR-144	-0.1	0.52	2007, 2009	Sites in UTR
mir-144-3p	EFNB3	NM_001406	ephrin-B3	1	0	0	1	0	0	0	0	hsa-miR-144	-0.1	0.31	2009	Sites in UTR
mir-144-3p	TGFA	NM_001099691	transforming growth factor, alpha	1	0	0	1	0	0	0	0	hsa-miR-144	-0.1	0.31	2009	Sites in UTR
mir-144-3p	SLC19A2	NM_006996	solute carrier family 19 (thiamine transporter), member 2	1	0	0	1	0	0	0	0	hsa-miR-144	-0.1	0.31	2009	Sites in UTR
mir-144-3p	FGA	NM_000508	fibrinogen alpha chain	1	0	0	1	0	0	0	0	hsa-miR-144	-0.1	0.31	2007, 2009	Sites in UTR
mir-144-3p	SLC25A3	NM_002635	solute carrier family 25 (mitochondrial carrier; phosphate carrier), member 3	1	0	0	1	0	0	0	0	hsa-miR-144	-0.1	0.3	2007	Sites in UTR
mir-144-3p	ZNF704	NM_001033723	zinc finger protein 704	1	1	0	0	3	2	0	1	hsa-miR-144	> -0.1	0.37		Sites in UTR
mir-144-3p	HAPLN1	NM_001884	hyaluronan and proteoglycan link protein 1	1	0	0	1	0	0	0	0	hsa-miR-144	-0.1	0.31	2007, 2009	Sites in UTR
mir-144-3p	FOXO1	NM_002015	forkhead box O1	1	0	1	0	0	0	0	0	hsa-miR-144	-0.1	0.77	2007, 2009	Sites in UTR
mir-144-3p	CPEB3	NM_001178137	cytoplasmic polyadenylation element binding protein 3	1	0	1	0	0	0	0	0	hsa-miR-144	-0.1	0.72	2007, 2009	Sites in UTR
mir-144-3p	PPFIA1	NM_003626	protein tyrosine phosphatase, receptor type, f polypeptide (PTPRF), interacting protein (liprin), alpha 1	1	0	0	1	0	0	0	0	hsa-miR-144	-0.1	0.31	2007, 2009	Sites in UTR
mir-144-3p	TULP4	NM_001007466	tubby like protein 4	1	0	0	1	1	0	0	1	hsa-miR-144	-0.1	0.31	2007, 2009	Sites in UTR
mir-144-3p	ZNF362	NM_152493	zinc finger protein 362	1	0	1	0	0	0	0	0	hsa-miR-144	-0.1	0.67	2009	Sites in UTR
mir-144-3p	FOXG1	NM_005249	forkhead box G1	1	0	1	0	0	0	0	0	hsa-miR-144	-0.1	0.51	2007, 2009	Sites in UTR
mir-144-3p	FAM199X	NM_207318	family with sequence similarity 199, X-linked	1	1	0	0	0	0	0	0	hsa-miR-144	-0.1	0.32		Sites in UTR
mir-144-3p	KDM6A	NM_021140	lysine (K)-specific demethylase 6A	1	0	0	1	0	0	0	0	hsa-miR-144	-0.1	0.31	2007, 2009	Sites in UTR
mir-144-3p	RYR3	NM_001036	ryanodine receptor 3	1	0	0	1	0	0	0	0	hsa-miR-144	-0.1	0.31		Sites in UTR
mir-144-3p	PURG	NM_001015508	purine-rich element binding protein G	1	0	0	1	0	0	0	0	hsa-miR-144	-0.1	0.31		Sites in UTR
mir-144-3p	CALCRL	NM_005795	calcitonin receptor-like	1	1	0	0	2	0	0	2	hsa-miR-144	-0.1	0.69	2007, 2009	Sites in UTR
mir-144-3p	GALNT1	NM_020474	UDP-N-acetyl-alpha-D-galactosamine:polypeptide N-acetylgalactosaminyltransferase 1 (GalNAc-T1)	1	0	0	1	1	0	0	1	hsa-miR-144	-0.1	0.31	2009	Sites in UTR
mir-144-3p	SOBP	NM_018013	sine oculis binding protein homolog (Drosophila)	2	1	1	0	0	0	0	0	hsa-miR-144	-0.1	0.84	2007, 2009	Sites in UTR
mir-144-3p	KLF3	NM_016531	Kruppel-like factor 3 (basic)	2	1	0	1	0	0	0	0	hsa-miR-144	-0.1	0.4	2009	Sites in UTR
mir-144-3p	PDE4D	NM_001104631	phosphodiesterase 4D, cAMP-specific	3	1	0	2	1	0	1	0	hsa-miR-144	-0.1	0.73	2005, 2007, 2009	Sites in UTR
mir-144-3p	RBM15B	NM_013286	RNA binding motif protein 15B	1	0	1	0	0	0	0	0	hsa-miR-144	-0.1	0.54		Sites in UTR
mir-144-3p	GCLC	NM_001197115	glutamate-cysteine ligase, catalytic subunit	1	0	0	1	0	0	0	0	hsa-miR-144	-0.1	0.31	2009	Sites in UTR
mir-144-3p	RAB1A	NM_004161	RAB1A, member RAS oncogene family	1	0	0	1	0	0	0	0	hsa-miR-144	-0.1	0.31	2007, 2009	Sites in UTR
mir-144-3p	AMMECR1	NM_001025580	Alport syndrome, mental retardation, midface hypoplasia and elliptocytosis chromosomal region gene 1	1	0	0	1	0	0	0	0	hsa-miR-144	-0.1	0.31	2007, 2009	Sites in UTR
mir-144-3p	CRISPLD1	NM_031461	cysteine-rich secretory protein LCCL domain containing 1	1	0	0	1	0	0	0	0	hsa-miR-144	-0.1	0.31		Sites in UTR
mir-144-3p	STAC	NM_003149	SH3 and cysteine rich domain	1	0	1	0	0	0	0	0	hsa-miR-144	-0.09	0.84	2009	Sites in UTR
mir-144-3p	ITGB8	NM_002214	integrin, beta 8	1	0	0	1	0	0	0	0	hsa-miR-144	-0.09	0.31	2009	Sites in UTR
mir-144-3p	IPO8	NM_001190995	importin 8	1	0	0	1	0	0	0	0	hsa-miR-144	-0.09	0.31	2009	Sites in UTR
mir-144-3p	RNF139	NM_007218	ring finger protein 139	1	0	0	1	0	0	0	0	hsa-miR-144	-0.09	0.31	2007, 2009	Sites in UTR
mir-144-3p	OTUD3	NM_015207	OTU domain containing 3	1	0	0	1	0	0	0	0	hsa-miR-144	-0.09	0.31	2009	Sites in UTR
mir-144-3p	ZSWIM6	NM_020928	zinc finger, SWIM-type containing 6	1	0	0	1	0	0	0	0	hsa-miR-144	-0.09	0.31		Sites in UTR
mir-144-3p	MBTPS2	NM_015884	membrane-bound transcription factor peptidase, site 2	1	0	0	1	0	0	0	0	hsa-miR-144	-0.09	0.31		Sites in UTR
mir-144-3p	RBBP6	NM_006910	retinoblastoma binding protein 6	1	0	0	1	0	0	0	0	hsa-miR-144	-0.09	0.31		Sites in UTR
mir-144-3p	SEMA6A	NM_020796	sema domain, transmembrane domain (TM), and cytoplasmic domain, (semaphorin) 6A	2	1	1	0	0	0	0	0	hsa-miR-144	-0.09	0.87	2007, 2009	Sites in UTR
mir-144-3p	APLP2	NM_001142276	amyloid beta (A4) precursor-like protein 2	1	0	0	1	0	0	0	0	hsa-miR-144	-0.09	0.31	2007, 2009	Sites in UTR
mir-144-3p	NOVA1	NM_002515	neuro-oncological ventral antigen 1	1	0	0	1	0	0	0	0	hsa-miR-144	-0.09	0.31	2007, 2009	Sites in UTR
mir-144-3p	RANBP9	NM_005493	RAN binding protein 9	1	0	0	1	0	0	0	0	hsa-miR-144	-0.09	0.31	2007, 2009	Sites in UTR
mir-144-3p	C20orf20	NM_018270	chromosome 20 open reading frame 20	1	0	0	1	0	0	0	0	hsa-miR-144	-0.09	0.31	2007, 2009	Sites in UTR
mir-144-3p	SLC39A10	NM_001127257	solute carrier family 39 (zinc transporter), member 10	1	0	0	1	0	0	0	0	hsa-miR-144	-0.09	0.31	2007, 2009	Sites in UTR
mir-144-3p	NACC1	NM_052876	nucleus accumbens associated 1, BEN and BTB (POZ) domain containing	1	0	0	1	0	0	0	0	hsa-miR-144	-0.09	0.31	2007, 2009	Sites in UTR
mir-144-3p	FAM84A	NM_145175	family with sequence similarity 84, member A	1	0	0	1	1	0	0	1	hsa-miR-144	-0.09	0.31		Sites in UTR
mir-144-3p	SESTD1	NM_178123	SEC14 and spectrin domains 1	1	0	0	1	3	1	2	0	hsa-miR-144	-0.09	0.31		Sites in UTR
mir-144-3p	KIAA0232	NM_001100590	KIAA0232	1	0	1	0	0	0	0	0	hsa-miR-144	-0.09	0.77	2007, 2009	Sites in UTR
mir-144-3p	UBE2D3	NM_003340	ubiquitin-conjugating enzyme E2D 3	1	0	1	0	0	0	0	0	hsa-miR-144	-0.09	0.37	2007	Sites in UTR
mir-144-3p	MAK	NM_001242385	male germ cell-associated kinase	1	0	0	1	0	0	0	0	hsa-miR-144	-0.09	0.31	2007, 2009	Sites in UTR
mir-144-3p	HEG1	NM_020733	HEG homolog 1 (zebrafish)	1	0	0	1	0	0	0	0	hsa-miR-144	-0.09	0.31	2009	Sites in UTR
mir-144-3p	ZBTB34	NM_001099270	zinc finger and BTB domain containing 34	4	1	1	2	2	0	0	2	hsa-miR-144	> -0.09	0.86	2009	Sites in UTR
mir-144-3p	PDE7B	NM_018945	phosphodiesterase 7B	1	0	1	0	0	0	0	0	hsa-miR-144	-0.09	0.83	2007, 2009	Sites in UTR
mir-144-3p	ATP6V1A	NM_001690	ATPase, H+ transporting, lysosomal 70kDa, V1 subunit A	1	0	0	1	0	0	0	0	hsa-miR-144	-0.09	0.31	2009	Sites in UTR
mir-144-3p	CCDC165	NM_015210	coiled-coil domain containing 165	1	0	0	1	0	0	0	0	hsa-miR-144	-0.09	0.31		Sites in UTR
mir-144-3p	GSPT2	NM_018094	G1 to S phase transition 2	1	0	1	0	0	0	0	0	hsa-miR-144	-0.09	0.63	2009	Sites in UTR
mir-144-3p	BICD2	NM_001003800	bicaudal D homolog 2 (Drosophila)	1	0	0	1	0	0	0	0	hsa-miR-144	-0.09	0.31	2007, 2009	Sites in UTR
mir-144-3p	C11orf30	NM_020193	chromosome 11 open reading frame 30	1	0	0	1	0	0	0	0	hsa-miR-144	-0.09	0.31	2007, 2009	Sites in UTR
mir-144-3p	ACSL4	NM_004458	acyl-CoA synthetase long-chain family member 4	1	0	1	0	1	0	0	1	hsa-miR-144	-0.09	0.68	2007, 2009	Sites in UTR
mir-144-3p	VPS37B	NM_024667	vacuolar protein sorting 37 homolog B (S. cerevisiae)	1	0	1	0	1	0	0	1	hsa-miR-144	-0.09	0.46	2009	Sites in UTR
mir-144-3p	ECE1	NM_001113347	endothelin converting enzyme 1	1	0	0	1	0	0	0	0	hsa-miR-144	-0.09	0.31	2009	Sites in UTR
mir-144-3p	UBE2A	NM_003336	ubiquitin-conjugating enzyme E2A	1	0	0	1	0	0	0	0	hsa-miR-144	-0.09	0.31	2007	Sites in UTR
mir-144-3p	ST6GALNAC3	NM_152996	ST6 (alpha-N-acetyl-neuraminyl-2,3-beta-galactosyl-1,3)-N-acetylgalactosaminide alpha-2,6-sialyltransferase 3	1	0	1	0	0	0	0	0	hsa-miR-144	-0.09	0.75	2007, 2009	Sites in UTR
mir-144-3p	ZNRF3	NM_001206998	zinc and ring finger 3	1	0	1	0	0	0	0	0	hsa-miR-144	-0.09	0.75	2009	Sites in UTR
mir-144-3p	PAX3	NM_001127366	paired box 3	1	0	1	0	1	0	0	1	hsa-miR-144	-0.09	0.33	2007	Sites in UTR
mir-144-3p	IGFBP5	NM_000599	insulin-like growth factor binding protein 5	1	0	0	1	0	0	0	0	hsa-miR-144	-0.09	0.31		Sites in UTR
mir-144-3p	MAFK	NM_002360	v-maf musculoaponeurotic fibrosarcoma oncogene homolog K (avian)	1	1	0	0	0	0	0	0	hsa-miR-144	-0.09	0.31	2007, 2009	Sites in UTR
mir-144-3p	SASH1	NM_015278	SAM and SH3 domain containing 1	1	0	0	1	0	0	0	0	hsa-miR-144	-0.09	0.31	2009	Sites in UTR
mir-144-3p	BEAN1	NM_001136106	brain expressed, associated with NEDD4, 1	1	0	0	1	0	0	0	0	hsa-miR-144	-0.09	0.31		Sites in UTR
mir-144-3p	TNRC6B	NM_001024843	trinucleotide repeat containing 6B	2	0	0	2	0	0	0	0	hsa-miR-144	-0.08	0.52	2007, 2009	Sites in UTR
mir-144-3p	PHACTR2	NM_001100164	phosphatase and actin regulator 2	1	0	0	1	2	0	0	2	hsa-miR-144	-0.08	0.31	2009	Sites in UTR
mir-144-3p	DUSP1	NM_004417	dual specificity phosphatase 1	1	0	0	1	0	0	0	0	hsa-miR-144	-0.08	0.31	2007, 2009	Sites in UTR
mir-144-3p	SIK2	NM_015191	salt-inducible kinase 2	1	0	0	1	0	0	0	0	hsa-miR-144	-0.08	0.31	2007, 2009	Sites in UTR
mir-144-3p	KIF11	NM_004523	kinesin family member 11	1	0	0	1	0	0	0	0	hsa-miR-144	-0.08	0.31		Sites in UTR
mir-144-3p	WWTR1	NM_001168278	WW domain containing transcription regulator 1	1	0	0	1	1	0	0	1	hsa-miR-144	-0.08	0.31		Sites in UTR
mir-144-3p	EIF5	NM_001969	eukaryotic translation initiation factor 5	1	1	0	0	1	0	0	1	hsa-miR-144	-0.08	0.66	2005, 2007, 2009	Sites in UTR
mir-144-3p	C15orf29	NM_024713	chromosome 15 open reading frame 29	1	0	1	0	0	0	0	0	hsa-miR-144	-0.08	0.39		Sites in UTR
mir-144-3p	UHRF1	NM_001048201	ubiquitin-like with PHD and ring finger domains 1	1	0	0	1	0	0	0	0	hsa-miR-144	-0.08	0.31		Sites in UTR
mir-144-3p	SWAP70	NM_015055	SWAP switching B-cell complex 70kDa subunit	1	0	0	1	0	0	0	0	hsa-miR-144	-0.08	0.31	2009	Sites in UTR
mir-144-3p	VEZT	NM_017599	vezatin, adherens junctions transmembrane protein	1	0	0	1	0	0	0	0	hsa-miR-144	-0.08	0.31	2009	Sites in UTR
mir-144-3p	LMO3	NM_001001395	LIM domain only 3 (rhombotin-like 2)	1	0	0	1	0	0	0	0	hsa-miR-144	-0.08	0.31	2009	Sites in UTR
mir-144-3p	ATP2B2	NM_001001331	ATPase, Ca++ transporting, plasma membrane 2	2	1	0	1	0	0	0	0	hsa-miR-144	-0.08	0.52	2005, 2007, 2009	Sites in UTR
mir-144-3p	ANK3	NM_001149	ankyrin 3, node of Ranvier (ankyrin G)	1	0	0	1	1	0	0	1	hsa-miR-144	-0.08	0.31		Sites in UTR
mir-144-3p	TMEM167B	NM_020141	transmembrane protein 167B	1	0	1	0	0	0	0	0	hsa-miR-144	-0.08	0.38		Sites in UTR
mir-144-3p	PPFIA4	NM_015053	protein tyrosine phosphatase, receptor type, f polypeptide (PTPRF), interacting protein (liprin), alpha 4	1	0	0	1	0	0	0	0	hsa-miR-144	-0.08	0.31	2007, 2009	Sites in UTR
mir-144-3p	ATP8A1	NM_001105529	ATPase, aminophospholipid transporter (APLT), class I, type 8A, member 1	1	0	0	1	0	0	0	0	hsa-miR-144	-0.08	0.31	2009	Sites in UTR
mir-144-3p	KIAA2018	NM_001009899	KIAA2018	1	0	0	1	1	0	0	1	hsa-miR-144	-0.08	0.32		Sites in UTR
mir-144-3p	TP53INP1	NM_001135733	tumor protein p53 inducible nuclear protein 1	1	0	0	1	1	0	1	0	hsa-miR-144	-0.08	0.31	2007, 2009	Sites in UTR
mir-144-3p	C11orf41	NM_012194	chromosome 11 open reading frame 41	1	1	0	0	3	0	2	1	hsa-miR-144	> -0.08	0.29	2009	Sites in UTR
mir-144-3p	SYPL1	NM_006754	synaptophysin-like 1	1	0	0	1	0	0	0	0	hsa-miR-144	-0.08	0.31		Sites in UTR
mir-144-3p	ZC3H11A	NM_014827	zinc finger CCCH-type containing 11A	1	0	0	1	0	0	0	0	hsa-miR-144	-0.08	0.3	2007	Sites in UTR
mir-144-3p	TSPAN3	NM_001168412	tetraspanin 3	1	0	0	1	1	0	1	0	hsa-miR-144	-0.08	0.31	2007	Sites in UTR
mir-144-3p	ZFHX3	NM_001164766	zinc finger homeobox 3	1	0	0	1	0	0	0	0	hsa-miR-144	-0.08	0.31	2007, 2009	Sites in UTR
mir-144-3p	JHDM1D	NM_030647	jumonji C domain containing histone demethylase 1 homolog D (S. cerevisiae)	1	0	1	0	2	1	0	1	hsa-miR-144	-0.08	0.62	2009	Sites in UTR
mir-144-3p	CAV3	NM_001234	caveolin 3	1	0	0	1	0	0	0	0	hsa-miR-144	-0.08	0.31	2007, 2009	Sites in UTR
mir-144-3p	DYRK1A	NM_001396	dual-specificity tyrosine-(Y)-phosphorylation regulated kinase 1A	2	0	1	1	0	0	0	0	hsa-miR-144	-0.08	0.7	2007, 2009	Sites in UTR
mir-144-3p	ZNF618	NM_133374	zinc finger protein 618	1	0	0	1	1	0	1	0	hsa-miR-144	-0.08	0.31	2007, 2009	Sites in UTR
mir-144-3p	BRWD3	NM_153252	bromodomain and WD repeat domain containing 3	2	0	2	0	1	0	1	0	hsa-miR-144	-0.08	0.87		Sites in UTR
mir-144-3p	YLPM1	NM_019589	YLP motif containing 1	1	0	0	1	0	0	0	0	hsa-miR-144	-0.07	0.31	2009	Sites in UTR
mir-144-3p	ZBTB5	NM_014872	zinc finger and BTB domain containing 5	1	0	0	1	0	0	0	0	hsa-miR-144	-0.07	0.31	2009	Sites in UTR
mir-144-3p	CPEB2	NM_001177381	cytoplasmic polyadenylation element binding protein 2	2	0	1	1	0	0	0	0	hsa-miR-144	-0.07	0.81	2007, 2009	Sites in UTR
mir-144-3p	MSI1	NM_002442	musashi homolog 1 (Drosophila)	1	0	0	1	1	0	1	0	hsa-miR-144	-0.07	0.35	2007, 2009	Sites in UTR
mir-144-3p	KCTD10	NM_031954	potassium channel tetramerisation domain containing 10	1	0	1	0	0	0	0	0	hsa-miR-144	-0.07	0.61	2009	Sites in UTR
mir-144-3p	DICER1	NM_001195573	dicer 1, ribonuclease type III	1	0	1	0	1	0	1	0	hsa-miR-144	-0.07	0.52	2009	Sites in UTR
mir-144-3p	PKIA	NM_006823	protein kinase (cAMP-dependent, catalytic) inhibitor alpha	1	0	1	0	2	0	2	0	hsa-miR-144	-0.07	0.58		Sites in UTR
mir-144-3p	ANKRD17	NM_032217	ankyrin repeat domain 17	1	0	0	1	0	0	0	0	hsa-miR-144	-0.07	0.31	2007, 2009	Sites in UTR
mir-144-3p	RAPGEF5	NM_012294	Rap guanine nucleotide exchange factor (GEF) 5	1	0	0	1	0	0	0	0	hsa-miR-144	-0.07	0.31	2007	Sites in UTR
mir-144-3p	GJA1	NM_000165	gap junction protein, alpha 1, 43kDa	1	0	0	1	0	0	0	0	hsa-miR-144	-0.07	0.31	2007, 2009	Sites in UTR
mir-144-3p	TAL1	NM_003189	T-cell acute lymphocytic leukemia 1	1	0	0	1	0	0	0	0	hsa-miR-144	-0.07	0.31	2007, 2009	Sites in UTR
mir-144-3p	BCL9L	NM_182557	B-cell CLL/lymphoma 9-like	1	0	0	1	0	0	0	0	hsa-miR-144	-0.07	0.31	2009	Sites in UTR
mir-144-3p	BCL2L11	NM_001204106	BCL2-like 11 (apoptosis facilitator)	2	0	0	2	0	0	0	0	hsa-miR-144	-0.07	0.52	2007, 2009	Sites in UTR
mir-144-3p	ZEB1	NM_001128128	zinc finger E-box binding homeobox 1	2	1	0	1	0	0	0	0	hsa-miR-144	-0.07	0.51		Sites in UTR
mir-144-3p	ANTXR2	NM_058172	anthrax toxin receptor 2	2	1	0	1	1	0	1	0	hsa-miR-144	-0.07	0.62	2005, 2007, 2009	Sites in UTR
mir-144-3p	FAM38A	NM_001142864	family with sequence similarity 38, member A	1	0	0	1	0	0	0	0	hsa-miR-144	-0.07	0.31		Sites in UTR
mir-144-3p	ARHGEF3	NM_001128615	Rho guanine nucleotide exchange factor (GEF) 3	1	0	0	1	0	0	0	0	hsa-miR-144	-0.07	0.31	2009	Sites in UTR
mir-144-3p	LPPR5	NM_001010861	lipid phosphate phosphatase-related protein type 5	1	0	0	1	0	0	0	0	hsa-miR-144	-0.07	0.31	2009	Sites in UTR
mir-144-3p	RSPO2	NM_178565	R-spondin 2	1	0	0	1	0	0	0	0	hsa-miR-144	-0.07	0.31	2007, 2009	Sites in UTR
mir-144-3p	C13orf23	NM_025138	chromosome 13 open reading frame 23	1	0	0	1	1	0	0	1	hsa-miR-144	-0.07	0.31	2007, 2009	Sites in UTR
mir-144-3p	ZBTB38	NM_001080412	zinc finger and BTB domain containing 38	2	2	0	0	1	0	0	1	hsa-miR-144	> -0.07	0.37	2009	Sites in UTR
mir-144-3p	CDK19	NM_015076	cyclin-dependent kinase 19	1	1	0	0	2	0	2	0	hsa-miR-144	> -0.07	< 0.1	2005, 2007	Sites in UTR
mir-144-3p	GALNT7	NM_017423	UDP-N-acetyl-alpha-D-galactosamine:polypeptide N-acetylgalactosaminyltransferase 7 (GalNAc-T7)	1	0	0	1	0	0	0	0	hsa-miR-144	-0.07	0.31	2009	Sites in UTR
mir-144-3p	SMARCA4	NM_001128844	SWI/SNF related, matrix associated, actin dependent regulator of chromatin, subfamily a, member 4	1	0	0	1	0	0	0	0	hsa-miR-144	-0.07	0.31	2007	Sites in UTR
mir-144-3p	CUL4B	NM_001079872	cullin 4B	1	0	0	1	0	0	0	0	hsa-miR-144	-0.07	0.31	2007, 2009	Sites in UTR
mir-144-3p	ZFAND3	NM_021943	zinc finger, AN1-type domain 3	1	0	0	1	0	0	0	0	hsa-miR-144	-0.07	0.31	2007, 2009	Sites in UTR
mir-144-3p	NANOS1	NM_199461	nanos homolog 1 (Drosophila)	1	0	0	1	0	0	0	0	hsa-miR-144	-0.07	0.31	2007, 2009	Sites in UTR
mir-144-3p	KBTBD2	NM_015483	kelch repeat and BTB (POZ) domain containing 2	1	0	0	1	0	0	0	0	hsa-miR-144	-0.07	0.31	2007	Sites in UTR
mir-144-3p	GMFB	NM_004124	glia maturation factor, beta	1	0	1	0	0	0	0	0	hsa-miR-144	-0.07	0.65	2009	Sites in UTR
mir-144-3p	PITPNB	NM_012399	phosphatidylinositol transfer protein, beta	1	0	0	1	0	0	0	0	hsa-miR-144	-0.07	0.31	2009	Sites in UTR
mir-144-3p	FLRT2	NM_013231	fibronectin leucine rich transmembrane protein 2	1	0	0	1	0	0	0	0	hsa-miR-144	-0.07	0.31	2007, 2009	Sites in UTR
mir-144-3p	ROD1	NM_001163788	ROD1 regulator of differentiation 1 (S. pombe)	1	0	0	1	0	0	0	0	hsa-miR-144	-0.07	0.31	2009	Sites in UTR
mir-144-3p	FOXP1	NM_032682	forkhead box P1	1	0	0	1	0	0	0	0	hsa-miR-144	-0.06	0.31	2009	Sites in UTR
mir-144-3p	GPR85	NM_001146265	G protein-coupled receptor 85	1	0	0	1	0	0	0	0	hsa-miR-144	-0.06	0.31	2007, 2009	Sites in UTR
mir-144-3p	TDG	NM_003211	thymine-DNA glycosylase	1	0	0	1	0	0	0	0	hsa-miR-144	-0.06	0.31	2009	Sites in UTR
mir-144-3p	GDE1	NM_016641	glycerophosphodiester phosphodiesterase 1	1	0	0	1	0	0	0	0	hsa-miR-144	-0.06	0.3		Sites in UTR
mir-144-3p	ADAMTS15	NM_139055	ADAM metallopeptidase with thrombospondin type 1 motif, 15	1	0	1	0	0	0	0	0	hsa-miR-144	-0.06	0.86		Sites in UTR
mir-144-3p	MYT1	NM_004535	myelin transcription factor 1	1	0	1	0	0	0	0	0	hsa-miR-144	-0.06	0.79	2007, 2009	Sites in UTR
mir-144-3p	ZCCHC14	NM_015144	zinc finger, CCHC domain containing 14	1	0	1	0	0	0	0	0	hsa-miR-144	-0.06	0.53	2009	Sites in UTR
mir-144-3p	LRP2	NM_004525	low density lipoprotein receptor-related protein 2	1	0	0	1	0	0	0	0	hsa-miR-144	-0.06	0.31	2007, 2009	Sites in UTR
mir-144-3p	GRSF1	NM_001098477	G-rich RNA sequence binding factor 1	1	0	0	1	1	1	0	0	hsa-miR-144	-0.06	0.31	2009	Sites in UTR
mir-144-3p	NR1D2	NM_001145425	nuclear receptor subfamily 1, group D, member 2	1	0	0	1	1	0	0	1	hsa-miR-144	-0.06	0.31		Sites in UTR
mir-144-3p	EMP2	NM_001424	epithelial membrane protein 2	1	0	0	1	0	0	0	0	hsa-miR-144	-0.06	0.31		Sites in UTR
mir-144-3p	MON2	NM_015026	MON2 homolog (S. cerevisiae)	1	0	0	1	0	0	0	0	hsa-miR-144	-0.06	0.31	2009	Sites in UTR
mir-144-3p	AJAP1	NM_018836	adherens junctions associated protein 1	1	0	0	1	0	0	0	0	hsa-miR-144	-0.06	0.31	2009	Sites in UTR
mir-144-3p	C18orf62	NM_001037331	chromosome 18 open reading frame 62	1	0	0	1	0	0	0	0	hsa-miR-144	-0.06	0.31	2007, 2009	Sites in UTR
mir-144-3p	RBM47	NM_001098634	RNA binding motif protein 47	1	0	0	1	0	0	0	0	hsa-miR-144	-0.06	0.31	2007, 2009	Sites in UTR
mir-144-3p	TOP1	NM_003286	topoisomerase (DNA) I	1	0	0	1	0	0	0	0	hsa-miR-144	-0.06	0.31	2007	Sites in UTR
mir-144-3p	SOCS2	NM_003877	suppressor of cytokine signaling 2	1	0	0	1	0	0	0	0	hsa-miR-144	-0.06	0.3	2007	Sites in UTR
mir-144-3p	LARP4B	NM_015155	La ribonucleoprotein domain family, member 4B	1	1	0	0	1	1	0	0	hsa-miR-144	> -0.06	0.38	2009	Sites in UTR
mir-144-3p	USP31	NM_020718	ubiquitin specific peptidase 31	1	1	0	0	1	1	0	0	hsa-miR-144	> -0.06	0.32	2007, 2009	Sites in UTR
mir-144-3p	PAPD5	NM_001040284	PAP associated domain containing 5	2	1	1	0	1	0	0	1	hsa-miR-144	> -0.06	0.87	2009	Sites in UTR
mir-144-3p	KCNN3	NM_001204087	potassium intermediate/small conductance calcium-activated channel, subfamily N, member 3	1	0	0	1	2	1	1	0	hsa-miR-144	> -0.06	0.31		Sites in UTR
mir-144-3p	HIPK2	NM_001113239	homeodomain interacting protein kinase 2	1	0	0	1	3	0	2	1	hsa-miR-144	> -0.06	0.31	2009	Sites in UTR
mir-144-3p	ETV1	NM_001163147	ets variant 1	1	0	0	1	0	0	0	0	hsa-miR-144	-0.06	0.31	2007, 2009	Sites in UTR
mir-144-3p	ATP2C1	NM_001199179	ATPase, Ca++ transporting, type 2C, member 1	1	0	0	1	0	0	0	0	hsa-miR-144	-0.06	0.31	2009	Sites in UTR
mir-144-3p	PTGS2	NM_000963	prostaglandin-endoperoxide synthase 2 (prostaglandin G/H synthase and cyclooxygenase)	1	0	0	1	0	0	0	0	hsa-miR-144	-0.06	0.31	2007, 2009	Sites in UTR
mir-144-3p	CDC42EP3	NM_006449	CDC42 effector protein (Rho GTPase binding) 3	1	0	0	1	0	0	0	0	hsa-miR-144	-0.06	0.31	2007, 2009	Sites in UTR
mir-144-3p	CASK	NM_001126054	calcium/calmodulin-dependent serine protein kinase (MAGUK family)	2	0	2	0	0	0	0	0	hsa-miR-144	-0.06	0.97		Sites in UTR
mir-144-3p	SYNCRIP	NM_001159673	synaptotagmin binding, cytoplasmic RNA interacting protein	2	1	0	1	0	0	0	0	hsa-miR-144	-0.06	0.58		Sites in UTR
mir-144-3p	NDFIP1	NM_030571	Nedd4 family interacting protein 1	1	1	0	0	1	0	0	1	hsa-miR-144	-0.06	0.32	2009	Sites in UTR
mir-144-3p	ATRX	NM_000489	alpha thalassemia/mental retardation syndrome X-linked	1	0	0	1	1	0	1	0	hsa-miR-144	-0.06	0.31	2007, 2009	Sites in UTR
mir-144-3p	TSPAN5	NM_005723	tetraspanin 5	1	0	0	1	0	0	0	0	hsa-miR-144	-0.06	0.31	2007, 2009	Sites in UTR
mir-144-3p	UNC45A	NM_001039675	unc-45 homolog A (C. elegans)	1	0	0	1	0	0	0	0	hsa-miR-144	-0.06	0.31		Sites in UTR
mir-144-3p	RNF38	NM_022781	ring finger protein 38	1	0	0	1	1	0	1	0	hsa-miR-144	-0.06	0.31	2007, 2009	Sites in UTR
mir-144-3p	KAT6B	NM_012330	K(lysine) acetyltransferase 6B	1	0	0	1	0	0	0	0	hsa-miR-144	-0.06	0.31		Sites in UTR
mir-144-3p	SYT11	NM_152280	synaptotagmin XI	1	1	0	0	1	0	0	1	hsa-miR-144	-0.06	0.37	2009	Sites in UTR
mir-144-3p	ZMYM2	NM_001190964	zinc finger, MYM-type 2	1	0	0	1	1	0	0	1	hsa-miR-144	-0.06	0.31	2009	Sites in UTR
mir-144-3p	TCEB1	NM_001204857	transcription elongation factor B (SIII), polypeptide 1 (15kDa, elongin C)	1	0	0	1	0	0	0	0	hsa-miR-144	-0.06	0.31		Sites in UTR
mir-144-3p	CPEB1	NM_001079533	cytoplasmic polyadenylation element binding protein 1	1	0	0	1	0	0	0	0	hsa-miR-144	-0.06	0.31	2007, 2009	Sites in UTR
mir-144-3p	SYNGAP1	NM_006772	synaptic Ras GTPase activating protein 1	1	0	0	1	0	0	0	0	hsa-miR-144	-0.05	0.31	2007, 2009	Sites in UTR
mir-144-3p	WDFY3	NM_014991	WD repeat and FYVE domain containing 3	1	1	0	0	0	0	0	0	hsa-miR-144	-0.05	0.12	2005, 2007, 2009	Sites in UTR
mir-144-3p	HMGN2	NM_005517	high mobility group nucleosomal binding domain 2	1	0	1	0	0	0	0	0	hsa-miR-144	-0.05	0.68	2009	Sites in UTR
mir-144-3p	RXRB	NM_021976	retinoid X receptor, beta	1	0	0	1	0	0	0	0	hsa-miR-144	-0.05	0.31	2007, 2009	Sites in UTR
mir-144-3p	SOX1	NM_005986	SRY (sex determining region Y)-box 1	1	1	0	0	0	0	0	0	hsa-miR-144	-0.05	0.28	2009	Sites in UTR
mir-144-3p	E2F3	NM_001949	E2F transcription factor 3	1	1	0	0	0	0	0	0	hsa-miR-144	-0.05	< 0.1		Sites in UTR
mir-144-3p	SMAD4	NM_005359	SMAD family member 4	1	0	1	0	0	0	0	0	hsa-miR-144	-0.05	0.63	2009	Sites in UTR
mir-144-3p	ROBO2	NM_001128929	roundabout, axon guidance receptor, homolog 2 (Drosophila)	1	0	0	1	1	0	0	1	hsa-miR-144	-0.05	0.31	2007, 2009	Sites in UTR
mir-144-3p	LPHN2	NM_012302	latrophilin 2	1	0	0	1	0	0	0	0	hsa-miR-144	-0.05	0.31	2009	Sites in UTR
mir-144-3p	ODZ3	NM_001080477	odz, odd Oz/ten-m homolog 3 (Drosophila)	1	0	0	1	0	0	0	0	hsa-miR-144	-0.05	0.31	2007, 2009	Sites in UTR
mir-144-3p	UHMK1	NM_001184763	U2AF homology motif (UHM) kinase 1	1	0	0	1	1	0	0	1	hsa-miR-144	-0.05	0.31		Sites in UTR
mir-144-3p	TAOK1	NM_020791	TAO kinase 1	2	1	1	0	0	0	0	0	hsa-miR-144	> -0.05	0.52		Sites in UTR
mir-144-3p	SOCS6	NM_004232	suppressor of cytokine signaling 6	1	1	0	0	1	0	1	0	hsa-miR-144	> -0.05	0.22	2009	Sites in UTR
mir-144-3p	MAP3K2	NM_006609	mitogen-activated protein kinase kinase kinase 2	1	1	0	0	1	0	1	0	hsa-miR-144	> -0.05	0.19		Sites in UTR
mir-144-3p	ELL2	NM_012081	elongation factor, RNA polymerase II, 2	2	0	1	1	1	0	1	0	hsa-miR-144	> -0.05	0.9	2007, 2009	Sites in UTR
mir-144-3p	LSAMP	NM_002338	limbic system-associated membrane protein	1	0	1	0	2	0	1	1	hsa-miR-144	> -0.05	0.37		Sites in UTR
mir-144-3p	GNAI3	NM_006496	guanine nucleotide binding protein (G protein), alpha inhibiting activity polypeptide 3	1	0	0	1	2	0	2	0	hsa-miR-144	> -0.05	0.31	2009	Sites in UTR
mir-144-3p	ZEB2	NM_001171653	zinc finger E-box binding homeobox 2	1	1	0	0	0	0	0	0	hsa-miR-144	-0.05	0.39	2007, 2009	Sites in UTR
mir-144-3p	PAX8	NM_003466	paired box 8	1	1	0	0	0	0	0	0	hsa-miR-144	-0.05	0.44	2009	Sites in UTR
mir-144-3p	PCDH10	NM_032961	protocadherin 10	1	0	0	1	0	0	0	0	hsa-miR-144	-0.05	0.31	2007, 2009	Sites in UTR
mir-144-3p	EPB41	NM_001166005	erythrocyte membrane protein band 4.1 (elliptocytosis 1, RH-linked)	1	0	1	0	0	0	0	0	hsa-miR-144	-0.05	0.85	2007, 2009	Sites in UTR
mir-144-3p	SLC4A4	NM_001098484	solute carrier family 4, sodium bicarbonate cotransporter, member 4	1	0	0	1	0	0	0	0	hsa-miR-144	-0.05	0.31	2007, 2009	Sites in UTR
mir-144-3p	CEP350	NM_014810	centrosomal protein 350kDa	1	0	0	1	0	0	0	0	hsa-miR-144	-0.05	0.31	2007, 2009	Sites in UTR
mir-144-3p	PRRC2C	NM_015172	proline-rich coiled-coil 2C	1	0	0	1	0	0	0	0	hsa-miR-144	-0.05	0.31	2009	Sites in UTR
mir-144-3p	RASD2	NM_014310	RASD family, member 2	1	0	0	1	0	0	0	0	hsa-miR-144	-0.05	0.31	2007, 2009	Sites in UTR
mir-144-3p	SLC1A1	NM_004170	solute carrier family 1 (neuronal/epithelial high affinity glutamate transporter, system Xag), member 1	1	0	0	1	0	0	0	0	hsa-miR-144	-0.04	0.31	2007, 2009	Sites in UTR
mir-144-3p	TGFBR2	NM_001024847	transforming growth factor, beta receptor II (70/80kDa)	1	0	1	0	0	0	0	0	hsa-miR-144	-0.04	0.72	2009	Sites in UTR
mir-144-3p	PJA2	NM_014819	praja ring finger 2	1	0	1	0	0	0	0	0	hsa-miR-144	-0.04	0.6	2009	Sites in UTR
mir-144-3p	DUSP5	NM_004419	dual specificity phosphatase 5	1	0	0	1	0	0	0	0	hsa-miR-144	-0.04	0.31	2009	Sites in UTR
mir-144-3p	RALGPS1	NM_014636	Ral GEF with PH domain and SH3 binding motif 1	1	0	0	1	0	0	0	0	hsa-miR-144	-0.04	0.31	2007, 2009	Sites in UTR
mir-144-3p	SLC23A2	NM_005116	solute carrier family 23 (nucleobase transporters), member 2	1	1	0	0	0	0	0	0	hsa-miR-144	-0.04	0.38	2005, 2007, 2009	Sites in UTR
mir-144-3p	ASH1L	NM_018489	ash1 (absent, small, or homeotic)-like (Drosophila)	1	0	0	1	1	0	1	0	hsa-miR-144	-0.04	0.38	2007, 2009	Sites in UTR
mir-144-3p	NDRG4	NM_001130487	NDRG family member 4	1	0	0	1	0	0	0	0	hsa-miR-144	-0.04	0.31	2007, 2009	Sites in UTR
mir-144-3p	SHANK2	NM_012309	SH3 and multiple ankyrin repeat domains 2	2	1	0	1	0	0	0	0	hsa-miR-144	> -0.04	0.52	2007, 2009	Sites in UTR
[truncated: 2,000 more rows]
